# Supplementary material for: Basis functions for complex social decisions in dorsomedial frontal cortex
Source: Nature. 2025 Mar 12;641(8063):707–17. doi: 10.1038/s41586-025-08705-9 (PMC12074988; doi:10.1038/s41586-025-08705-9)
Supplement: Supplementary file 3 — Source Data Fig. 1 [file 41586_2025_8705_MOESM3_ESM.xlsx]

## Sheet: Fig. 1C+D (FMRI)
S_cor	P_cor	S_rt_median	P_rt_median
0.79167	0.79167	0.91824	1.3702
0.75	0.63542	2.032	2.0448
0.72917	0.70833	1.7833	1.9615
0.85417	0.69792	1.0907	1.3682
0.64583	0.61458	1.2255	1.2885
0.83333	0.875	1.2685	1.3436
0.71875	0.625	2.3248	2.4498
0.72917	0.72917	1.0916	1.162
0.89583	0.86458	2.8221	3.107
0.8125	0.69792	0.77834	0.99731
0.76042	0.80208	1.6848	2.0955
0.65625	0.63542	1.4362	1.7086
0.6875	0.6875	1.4382	1.3443
0.63542	0.64583	0.98902	1.0572
0.75	0.72917	2.7962	2.8779
0.63542	0.77083	2.2732	2.0128
0.5625	0.76042	1.119	1.2276
0.8125	0.8125	1.0412	1.3238
0.8125	0.79167	1.607	1.4231
0.82292	0.73958	1.7186	1.9565
0.52083	0.54167	1.6256	1.3163
0.64583	0.625	1.6433	2.221
0.8125	0.84375	1.829	1.9991
0.70833	0.69792	2.1238	2.2095
0.89583	0.89583	1.9201	2.2456
0.70833	0.65625	1.3487	1.8536
0.79167	0.83333	3.4629	3.5554
0.80208	0.63542	1.9699	2.1781
0.83333	0.72917	1.6409	1.8022
0.625	0.67708	1.0757	1.3355
0.69792	0.52083	1.4692	1.5928
0.82292	0.79167	1.7304	1.9567
0.71875	0.625	2.2464	1.9774
0.89583	0.91667	1.4525	1.3749
0.73958	0.73958	1.1846	1.161
0.6875	0.57292	1.1988	1.4228
0.82292	0.72917	1.2755	1.5746
0.63542	0.71875	1.7158	1.9756
0.75	0.69792	1.3882	1.472
0.75	0.71875	2.9263	4.1791
0.91667	0.91667	1.7161	1.8426
0.9375	0.95833	1.5052	2.1169
0.8125	0.80208	2.1279	2.3253
0.72917	0.70833	1.2003	1.2166
0.82292	0.77083	2.143	2.6416
0.78125	0.73958	3.1227	3.0427
0.82292	0.78125	2.2187	2.7809
0.77083	0.71875	1.3617	1.8084
0.6875	0.59375	1.3974	1.8245
0.80208	0.88542	2.4036	2.1898
0.69792	0.72917	2.3282	2.9315
0.77083	0.72917	1.9467	2.1779
0.78125	0.75	1.5319	1.504
0.625	0.64583	2.1538	2.0397
0.67708	0.72917	1.5441	1.7962
0.83333	0.89583	1.1335	1.2346

## Sheet: Fig. 1C+D (Behaviour)
S_cor	P_cor	S_rt_median	P_rt_median
0.763889	0.722222	1.3795	1.56055
0.736111	0.611111	1.3244	1.1478
0.916667	0.861111	2.1905	2.185
0.819444	0.902778	2.684	2.454
0.902778	0.875	3.023	3.1845
0.569444	0.513889	0.87625	0.7666
0.736111	0.763889	1.91405	2.02725
0.875	0.847222	1.53315	1.44055
0.847222	0.875	1.2632	1.2891
0.666667	0.736111	0.8445	1.038
0.611111	0.722222	1.1015	1.077
0.763889	0.777778	0.96855	1.26015
0.888889	0.916667	1.45775	1.5541
0.930556	0.916667	2.2693	2.27965
0.916667	0.916667	1.75625	1.9351
0.638889	0.555556	1.093	0.871
0.75	0.638889	1.16915	0.9661
0.833333	0.819444	1.564	1.73375
0.541667	0.638889	0.79375	0.9585
0.666667	0.652778	0.90625	0.92415
0.638889	0.652778	1.5813	1.49835
0.833333	0.791667	1.3003	1.3499
0.833333	0.888889	3.295	3.5789
0.888889	0.847222	1.90935	1.62945
0.527778	0.541667	0.48905	0.57925
0.527778	0.611111	0.96245	0.8976
0.722222	0.597222	1.53015	1.3589
0.75	0.875	1.1019	1.01685
0.930556	0.958333	1.472	1.72595
0.875	0.847222	2.2101	1.903
0.680556	0.5	0.72835	0.71895
0.708333	0.680556	1.18175	1.43305
0.763889	0.763889	1.2875	1.1825
0.722222	0.680556	1.3737	1.4567
0.805556	0.847222	1.044	1.0635
0.75	0.777778	1.66245	1.45835
0.666667	0.722222	1.41045	1.2987
0.833333	0.763889	1.748	1.6125
0.75	0.75	1.82605	1.6453
0.986111	0.916667	1.32745	1.38225
0.694444	0.666667	1.0825	1.119
0.694444	0.555556	1.8621	1.6869
0.555556	0.583333	0.8839	1.1314
0.666667	0.597222	0.884	0.946
0.944444	0.930556	2.80065	2.79805
0.430556	0.5	0.36585	0.337
0.736111	0.736111	0.96575	1.1336
0.611111	0.541667	0.6676	0.6777
0.805556	0.722222	3.9455	3.6925
0.75	0.791667	4.3195	3.99095
0.736111	0.722222	1.1535	1.114
0.875	0.777778	2.04625	1.85805
0.486111	0.5	0.5126	0.56535
0.805556	0.805556	1.6035	1.704
0.875	0.861111	2.0269	2.5028
0.666667	0.555556	0.89735	0.86665
0.722222	0.708333	1.08045	1.1701
0.819444	0.805556	1.63635	1.7547
0.805556	0.944444	1.4583	1.3829
0.791667	0.708333	1.4614	1.52025
0.930556	0.916667	1.84625	1.9988
0.819444	0.722222	1.5352	1.55145
0.805556	0.680556	1.71325	1.76915
0.694444	0.638889	1.53245	1.21545
0.638889	0.666667	1.1545	1.21785
0.833333	0.791667	1.7502	1.74225
0.819444	0.847222	1.55435	1.5686
0.833333	0.708333	1.29435	1.4253
0.680556	0.736111	2.41505	2.703
0.472222	0.555556	1.84275	1.4504
0.694444	0.625	5.35865	4.8411
0.805556	0.777778	2.4484	2.1724
0.722222	0.694444	1.359	1.257
0.791667	0.875	1.82935	1.6838
0.680556	0.722222	0.74175	0.7293
0.916667	0.930556	1.5895	1.8015
0.625	0.583333	0.75775	0.7812
0.541667	0.458333	1.08095	0.92445
0.666667	0.527778	0.6351	0.66555
0.625	0.708333	1.3732	1.2025
0.555556	0.555556	1.3755	1.5535
0.555556	0.555556	1.28555	1.29765
0.680556	0.555556	1.02585	0.88315
0.680556	0.736111	1.29445	1.061
0.736111	0.777778	1.4301	1.292
0.666667	0.694444	1.2175	1.31335
0.805556	0.861111	1.509	1.30745
0.75	0.777778	1.5925	1.4895
0.680556	0.75	1.6273	1.49415
0.805556	0.75	2.30015	2.4878
0.847222	0.763889	1.4197	1.44735
0.805556	0.777778	1.195	1.388
0.791667	0.763889	1.6251	1.53885
0.791667	0.819444	1.963	2.1115
0.930556	0.930556	1.55245	1.48
0.722222	0.736111	1.2175	1.2535
0.875	0.75	2.328	2.4465
0.680556	0.625	1.05825	1.0634
0.763889	0.666667	1.4432	1.56635
0.819444	0.888889	1.70525	1.71875
0.569444	0.458333	0.41475	0.2995
0.708333	0.680556	0.91865	0.94325
0.805556	0.722222	1.44645	1.57795
0.763889	0.736111	0.98	0.9475
0.902778	0.805556	1.334	1.3785
0.736111	0.625	1.613	1.6265
0.847222	0.875	1.70945	1.56565
0.902778	0.805556	1.3376	1.26945
0.666667	0.638889	1.2335	1.667
0.666667	0.611111	1.29435	1.54895
0.777778	0.694444	1.81545	1.7735
0.458333	0.597222	0.3206	0.34705
0.513889	0.569444	1.28325	1.3313
0.819444	0.861111	1.2018	1.46505
0.652778	0.708333	1.4835	1.5085
0.736111	0.875	1.7694	1.7742
0.625	0.583333	2.38	1.821
0.777778	0.805556	1.9525	1.973
0.805556	0.791667	1.3857	1.42175
0.611111	0.611111	0.947	1.035
0.638889	0.597222	0.9186	0.8272
0.694444	0.555556	1.1543	1.18995
0.694444	0.666667	1.5055	1.5215
0.902778	0.902778	1.394	1.27965
0.75	0.652778	1.04765	1.0399
0.875	0.763889	1.46525	1.74565
0.486111	0.472222	2.0464	1.56705
0.666667	0.625	1.15865	1.20705
0.722222	0.722222	1.2185	1.1783
0.972222	0.944444	2.5916	2.23165
0.930556	0.930556	1.3703	1.31685
0.652778	0.569444	0.81	0.8531
0.763889	0.75	1.43215	1.7102
0.930556	0.847222	1.1552	1.2129
0.597222	0.555556	1.2264	1.1931
0.805556	0.819444	1.6244	1.85705
0.583333	0.694444	1.76785	1.5233
0.819444	0.847222	2.3041	2.2617
0.763889	0.666667	2.0051	2.1346
0.583333	0.694444	1.60595	1.6117
0.763889	0.75	2.5911	3.24335
0.722222	0.569444	0.7085	0.8045
0.777778	0.805556	1.4532	1.2823
0.847222	0.791667	1.30405	1.3257
0.861111	0.888889	3.0828	3.15265
0.680556	0.652778	1.64765	1.32915
0.75	0.625	0.8068	0.8738
0.625	0.555556	1.31875	1.27615
0.652778	0.652778	1.82125	1.9033
0.569444	0.694444	1.98695	1.7301
0.944444	0.875	2.09665	1.88025
0.861111	0.888889	2.12415	2.07945
0.513889	0.430556	0.95955	0.98955
0.791667	0.708333	1.3405	1.4865
0.736111	0.861111	1.2495	1.3235
0.888889	0.875	1.66295	1.60525
0.763889	0.805556	1.39425	1.4273
0.611111	0.541667	0.93285	0.93245
0.597222	0.666667	1.4706	1.7426
0.777778	0.777778	1.662	1.4519
0.722222	0.833333	1.4656	1.2792
0.75	0.763889	2.18525	2.0352
0.736111	0.611111	0.91845	0.72045
0.527778	0.513889	1.512	1.9777
0.75	0.763889	1.39875	1.40735
0.680556	0.680556	1.16155	1.2551
0.791667	0.777778	1.11	1.3435
0.680556	0.638889	1.6208	1.3821
0.763889	0.805556	1.88465	1.965
0.833333	0.75	1.8397	2.47685
0.847222	0.888889	1.12755	1.2752
0.763889	0.805556	2.18365	2.0309
0.569444	0.513889	0.70885	0.6476
0.555556	0.625	1.352	1.2605
0.722222	0.597222	1.4945	1.37
0.763889	0.694444	1.46095	1.6384
0.527778	0.583333	0.9642	1.03535
0.902778	0.930556	1.3704	1.56205
0.666667	0.555556	0.9495	0.8755
0.888889	0.888889	2.2595	2.3825
0.777778	0.75	1.44805	1.5153
0.833333	0.777778	1.3906	1.2284
0.694444	0.75	0.9214	0.83185
0.638889	0.611111	0.9895	1.06385
0.916667	0.930556	2.30235	2.2361
0.597222	0.555556	1.7078	1.79365
0.875	0.902778	1.5225	1.631
0.638889	0.555556	1.6164	1.49785
0.75	0.708333	1.59525	1.7565
0.777778	0.791667	1.61415	1.8236
0.638889	0.555556	0.59505	0.64905
0.75	0.777778	2.8701	2.6711
0.666667	0.722222	1.49555	1.41335
0.5	0.666667	1.41075	1.1092
0.777778	0.777778	1.26	1.279
0.819444	0.861111	1.23295	1.28075
0.916667	0.833333	2.1155	1.979
0.666667	0.680556	1.3042	1.3686
0.75	0.541667	0.8626	0.83135
0.75	0.777778	1.45495	1.49855
0.875	0.833333	1.6385	1.571
0.875	0.805556	2.0721	1.8923
0.583333	0.513889	0.8188	0.71335
0.888889	0.722222	1.94745	2.29915
0.958333	0.986111	4.59835	4.76035
0.791667	0.791667	1.9239	1.9191
0.763889	0.791667	1.79295	2.12365
0.569444	0.541667	0.93875	0.98765
0.875	0.819444	2.0335	2.2513
0.805556	0.805556	2.46264	2.74153
0.486111	0.375	0.85335	0.9053
0.791667	0.722222	1.616	1.9615
0.75	0.819444	1.1231	1.19435
0.888889	0.777778	1.366	1.4223
0.611111	0.611111	0.86645	0.92925
0.888889	0.722222	1.1698	1.35575
0.666667	0.708333	0.89745	0.93545
0.861111	0.791667	1.08225	1.18165
0.541667	0.611111	1.228	1.507
0.819444	0.763889	1.735	1.7735
0.902778	0.888889	1.70735	1.8061
0.569444	0.708333	1.2708	1.50765
0.680556	0.666667	0.92425	1.03385
0.75	0.736111	1.40875	1.2741
0.819444	0.75	2.7389	2.63755
0.597222	0.569444	1.65725	1.5275
0.805556	0.736111	1.01735	1.0909
0.638889	0.597222	0.63065	0.5636
0.555556	0.597222	1.0105	0.97315
0.583333	0.611111	0.5875	0.6755
0.611111	0.569444	1.08105	0.80345
0.680556	0.638889	1.13755	1.2203
0.722222	0.666667	1.1025	1.174
0.611111	0.708333	1.1678	1.3005
0.763889	0.708333	0.9967	1.19475
0.736111	0.75	1.646	1.796
0.527778	0.486111	1.19035	1.30025
0.75	0.722222	1.07405	1.2117
0.708333	0.708333	1.47095	1.79345
0.625	0.472222	1.64395	1.9012
0.763889	0.777778	1.3317	1.44975
0.819444	0.819444	1.72085	2.21455
0.902778	0.875	1.567	1.67675
0.777778	0.75	2.33195	3.03535
0.888889	0.930556	1.8306	1.8576
0.472222	0.361111	1.15305	1.32815
0.861111	0.875	2.6764	2.64885
0.916667	0.916667	2.40625	2.6952
0.694444	0.638889	1.20875	1.4861
0.666667	0.722222	2.2868	2.2482
0.833333	0.833333	1.93845	2.1846
0.527778	0.527778	0.69955	0.68055
0.541667	0.680556	0.65305	0.64925
0.930556	0.916667	2.72445	3.35705
0.861111	0.819444	1.25525	1.54965
0.611111	0.472222	0.9777	1.07815
0.5	0.597222	1.5037	1.5134
0.944444	0.902778	1.49436	1.7113
0.833333	0.819444	1.5711	1.75865
0.527778	0.527778	1.127	1.1105
0.930556	0.916667	1.85885	1.8218
0.708333	0.666667	0.78995	0.88685
0.611111	0.527778	0.6894	0.9294
0.597222	0.680556	1.31895	1.5382
0.611111	0.527778	1.01085	1.0694
0.861111	0.916667	1.7769	1.7592
0.583333	0.638889	1.43915	1.5035
0.791667	0.75	1.3703	1.5434
0.527778	0.5	0.52155	0.57895
0.861111	0.888889	1.97905	1.9782
0.805556	0.763889	2.031	2.284
0.902778	0.916667	1.4651	1.8209
0.680556	0.611111	0.9622	0.94785
0.652778	0.652778	1.08875	1.1411
0.680556	0.763889	1.1548	1.49865
0.666667	0.611111	0.92765	0.8748
0.819444	0.819444	1.5551	1.74995
0.513889	0.555556	1.4205	1.51225
0.708333	0.75	1.2896	1.46345
0.652778	0.763889	0.95205	1.1567
0.736111	0.597222	2.127	2.1025
0.819444	0.666667	2.66535	2.56475
0.638889	0.638889	1.3508	1.523
0.736111	0.638889	0.93745	1.1974
0.736111	0.597222	1.127	1.238
0.833333	0.791667	1.3775	1.65
0.819444	0.819444	1.86785	1.99385
0.763889	0.736111	2.02155	2.04725
0.833333	0.847222	2.24175	2.78995
0.513889	0.527778	0.9572	0.67485
0.666667	0.652778	1.21565	1.4787
0.597222	0.555556	1.151	1.311
0.680556	0.652778	0.7256	0.89305
0.583333	0.666667	0.6165	0.6388
0.597222	0.638889	1.3775	1.832
0.875	0.972222	1.3785	1.5785
0.625	0.694444	1.27295	1.3706
0.708333	0.694444	1.67215	1.8084
0.805556	0.708333	0.84	0.9459
0.708333	0.736111	1.4255	1.473
0.972222	0.944444	1.6045	1.696
0.986111	0.972222	1.4314	1.5358
0.847222	0.888889	1.9525	1.8509
0.958333	0.972222	1.7096	1.8451
0.694444	0.597222	1.2135	1.556
0.986111	0.986111	2.10635	2.29945
0.736111	0.763889	1.4081	1.7233
0.625	0.638889	1.87225	1.76535
0.902778	0.944444	1.5817	1.66805
0.777778	0.652778	2.5298	2.16785
0.736111	0.708333	1.2719	1.3795
0.569444	0.583333	1.0875	1.4405
0.777778	0.777778	0.99055	1.14925
0.611111	0.666667	1.0077	1.12135
0.722222	0.736111	2.012	2.1193
0.819444	0.722222	0.95085	1.1975
0.666667	0.5	1.12755	1.1694
0.902778	0.861111	1.2878	1.5173
0.75	0.763889	1.68455	1.45525
0.652778	0.527778	1.0375	1.24245
0.583333	0.611111	1.4803	2.1072
0.805556	0.763889	1.35405	1.57485
0.958333	0.902778	1.24925	1.36735
0.541667	0.5	1.1274	1.19155
0.736111	0.763889	2.33895	3.12945
0.847222	0.833333	1.104	1.276
0.694444	0.625	1.017	1.093
0.791667	0.666667	0.96715	0.91855
0.736111	0.763889	1.70995	1.75555
0.694444	0.638889	1.4091	1.48905
0.555556	0.625	0.7022	0.6968
0.625	0.652778	1.1093	1.15895
0.5	0.638889	0.90105	1.03155
0.986111	0.986111	2.7805	2.8415
0.513889	0.541667	1.072	1.182
0.805556	0.763889	1.1156	1.2127
0.763889	0.652778	0.9883	1.124
0.930556	0.944444	1.56255	2.061
0.625	0.416667	0.62085	0.8087
0.569444	0.625	0.73135	0.62935
0.527778	0.388889	0.7935	0.99025
0.638889	0.652778	0.5735	0.6035
0.916667	0.861111	2.06785	2.1055
0.847222	0.791667	2.2649	2.1419
0.597222	0.541667	1.4393	1.4072
0.75	0.694444	1.46495	1.5765
0.875	0.861111	1.944	1.971
0.486111	0.597222	1.01365	1.2707
0.791667	0.847222	1.5736	1.64245
0.791667	0.791667	1.015	1.17555
0.611111	0.597222	0.8215	1.1435
0.791667	0.777778	1.4475	1.737
0.513889	0.486111	1.8235	1.7485
0.541667	0.5	1.6169	1.42135
0.611111	0.527778	1.31945	1.46995
0.5	0.625	0.69425	0.7249
0.569444	0.625	1.4571	2.0382
0.861111	0.611111	1.64235	1.8822
0.888889	0.916667	2.4799	2.5573
0.861111	0.777778	1.0133	0.99945
0.777778	0.763889	1.16765	1.4813
0.722222	0.805556	1.1722	1.3195
0.791667	0.777778	0.98485	1.1055
0.916667	0.819444	1.2808	1.47635
0.888889	0.847222	0.902	1.04
0.75	0.791667	1.1145	1.2155
0.513889	0.569444	0.48275	0.4118
0.527778	0.666667	0.9572	1.1036
0.916667	0.902778	1.77235	1.94265
0.833333	0.791667	2.3701	2.49905
0.902778	0.888889	2.785	3.0512
0.888889	0.763889	0.9433	0.8903
0.555556	0.569444	1.13955	1.11185
0.541667	0.625	1.49865	1.434
0.722222	0.680556	1.16955	1.28885
0.847222	0.875	1.397	1.48
0.638889	0.625	1.23135	1.1572
0.569444	0.680556	1.14355	1.1151
0.652778	0.694444	1.713	1.7
0.680556	0.722222	1.7158	1.8629
0.652778	0.694444	1.2709	1.369
0.652778	0.708333	0.91725	0.9949
0.652778	0.819444	1.186	1.329
0.722222	0.666667	0.8498	0.9556
0.694444	0.680556	1.0288	1.22425
0.763889	0.805556	1.114	1.0883
0.958333	0.916667	2.0368	2.14875
0.777778	0.791667	1.3495	1.3485
0.694444	0.638889	1.4823	1.44605
0.625	0.75	1.443	1.4465
0.847222	0.791667	1.603	2.1283
0.583333	0.680556	0.8671	0.87085
0.611111	0.638889	1.08885	1.4431
0.875	0.902778	2.5388	2.6512
0.625	0.694444	1.0794	1.17845
0.708333	0.736111	2.0244	1.8628
0.541667	0.5	2.6191	2.3416
0.777778	0.777778	1.2025	1.2645
0.486111	0.5	2.4809	2.5649
0.763889	0.708333	1.32945	1.6618
0.625	0.569444	0.8098	0.8825
0.625	0.680556	0.3634	0.443
0.680556	0.597222	0.83085	0.7739
0.625	0.555556	1.2241	1.2017
0.680556	0.708333	1.1542	1.2212
0.888889	0.875	1.152	1.2358
0.652778	0.569444	0.7812	0.80405
0.569444	0.569444	1.0769	1.1846
0.638889	0.666667	0.9192	0.86735
0.972222	0.986111	0.8241	0.8521
0.666667	0.583333	0.78815	0.7902
0.527778	0.5	0.21255	0.172
0.680556	0.583333	0.80445	0.70745
0.944444	0.875	1.02615	1.27535
0.666667	0.652778	0.62065	0.6004
0.5	0.652778	1.136	1.308
0.652778	0.652778	1.0322	1.23405
0.833333	0.75	1.26145	1.4105
0.666667	0.597222	1.2634	1.25395
0.486111	0.583333	0.593	0.75355
0.763889	0.583333	1.42755	1.52955
0.777778	0.680556	2.19065	1.9067
0.847222	0.833333	1.6154	1.90565
0.583333	0.444444	1.079	0.967
0.777778	0.736111	0.951	0.92555
0.652778	0.513889	0.65465	0.71035
0.611111	0.708333	0.524	0.607
0.736111	0.569444	0.81355	0.84335
0.736111	0.680556	0.90945	0.89215
0.611111	0.652778	0.9321	0.96745
0.694444	0.680556	1.31285	1.34745
0.902778	0.861111	1.48285	1.56225
0.833333	0.888889	1.42415	1.57775
0.555556	0.486111	1.18745	1.26
0.875	0.958333	1.33805	1.3429
0.527778	0.625	1.36425	1.53315
0.791667	0.638889	1.20305	1.37195
0.791667	0.75	1.5805	2.029
0.972222	0.930556	2.72965	2.9843
0.944444	0.986111	2.2545	2.165
0.902778	0.875	1.4573	1.43385
0.75	0.666667	1.68315	1.9428
0.722222	0.569444	0.9934	1.1552
0.722222	0.763889	0.982	1.08535
0.680556	0.527778	1.0835	0.936
0.583333	0.416667	0.5746	0.5206
0.694444	0.583333	0.97545	0.9582
0.833333	0.916667	1.8832	2.12065
0.5	0.472222	0.3665	0.6235
0.361111	0.666667	1.13855	1.0117
0.597222	0.555556	1.0655	1.1558
0.611111	0.555556	1.35355	1.2127
0.402778	0.402778	1.00255	0.89845
0.527778	0.5	1.1918	1.4762
0.569444	0.597222	1.20385	1.33025
0.819444	0.777778	0.8352	0.993
0.541667	0.569444	0.787	0.66
0.833333	0.833333	1.19675	1.1891
0.861111	0.833333	1.95155	1.87315
0.805556	0.833333	1.1603	1.28025
0.666667	0.541667	0.946	1.3888
0.486111	0.638889	0.71725	0.7002
0.861111	0.916667	1.506	1.4935
0.736111	0.652778	1.009	0.99505
0.527778	0.708333	0.9279	0.9329
0.847222	0.847222	2.3305	2.3824
0.847222	0.777778	1.6193	1.46475
0.652778	0.680556	0.94735	0.87035
0.819444	0.819444	1.42245	1.3633
0.847222	0.805556	1.25385	1.1359
0.847222	0.805556	2.00135	1.8338
0.888889	0.833333	1.20825	1.17405
0.625	0.583333	1.1415	1.2715
0.680556	0.666667	1.29745	1.45975
0.666667	0.569444	2.1029	1.6422
0.861111	0.861111	1.964	1.69325
0.861111	0.763889	2.06175	1.97495
0.861111	0.875	1.368	1.2525
0.680556	0.569444	0.9604	1.01945
0.611111	0.597222	0.76105	0.6874
0.527778	0.444444	1.27215	0.96695
0.652778	0.597222	0.81025	0.78005
0.763889	0.722222	1.18155	1.2417
0.541667	0.611111	0.993	1.0974
0.458333	0.527778	1.00975	1.038
0.555556	0.625	0.82405	0.8915
0.75	0.638889	1.2676	1.3297
0.416667	0.444444	1.1041	0.9649
0.916667	0.902778	1.45105	1.6981
0.930556	0.916667	2.03555	1.87185
0.972222	0.930556	1.656	1.6605
0.5	0.472222	1.0547	1.02955
0.694444	0.625	1.7513	1.772
0.583333	0.569444	0.8297	0.89975
0.861111	0.833333	2.32755	2.5225
0.819444	0.819444	2.08335	2.09815
0.902778	0.875	0.86	0.947
0.833333	0.777778	1.2213	1.3762
0.972222	0.944444	2.17825	2.346
0.833333	0.819444	1.10575	0.96635
0.625	0.472222	0.549	0.543
0.666667	0.625	0.97345	1.11435
0.763889	0.680556	1.63575	1.8352
0.708333	0.708333	1.3328	1.4225
0.555556	0.583333	0.99175	0.89795
0.819444	0.722222	1.17165	1.6625
0.416667	0.513889	0.82585	0.58065
0.875	0.666667	1.641	1.63955
0.583333	0.569444	0.68685	0.75235
0.541667	0.569444	1.2888	1.2167
0.958333	1	2.3474	2.2524
0.722222	0.680556	2.1617	2.2443
0.597222	0.583333	1.0565	0.924
0.736111	0.708333	1.5417	1.1832
0.666667	0.583333	1.107	1.2615
0.680556	0.708333	0.6256	0.52795
0.638889	0.791667	0.64605	0.79015
0.694444	0.736111	0.9985	1.2836
0.666667	0.583333	1.52415	1.23475
0.791667	0.819444	1.49185	1.44425
0.625	0.569444	1.06575	1.0924
0.555556	0.652778	0.6996	0.7471
0.680556	0.583333	1.2415	1.1765
0.652778	0.583333	0.8152	0.81395
0.916667	0.833333	1.5839	1.60595
0.930556	0.902778	1.31655	1.4175
0.819444	0.736111	1.5165	1.58
0.708333	0.652778	1.4198	1.5891
0.597222	0.569444	1.07055	0.9888
0.722222	0.611111	1.98365	1.9863
0.833333	0.791667	1.1855	1.22745
0.958333	0.875	2.55305	2.96655
0.763889	0.666667	1.62035	1.83135
0.833333	0.805556	1.6581	1.57195
0.75	0.736111	0.77265	0.9374
0.611111	0.430556	1.29175	1.043
0.986111	0.986111	2.1425	2.18785
0.875	0.875	2.002	1.8235
0.819444	0.875	0.88405	1.028
0.902778	0.888889	0.90105	0.906
0.847222	0.902778	3.7282	3.5685
0.875	0.875	3.2811	3.019
0.930556	0.902778	2.50005	2.27945
0.763889	0.861111	1.5908	1.5582
0.555556	0.5	0.0939375	0.084935
0.791667	0.736111	2.69785	2.73825
0.694444	0.819444	0.828	0.83335
0.916667	0.902778	1.4981	1.66915
0.833333	0.833333	1.49775	1.3914
0.875	0.847222	1.10535	1.15465
0.861111	0.708333	0.9236	0.98925
0.944444	0.972222	1.771	1.6785
0.666667	0.555556	0.665	0.6685
0.694444	0.597222	0.66525	0.6397
0.444444	0.569444	0.6455	0.6775
0.736111	0.777778	0.8343	0.9383
0.666667	0.680556	1.998	2.0145
0.944444	0.958333	2.1736	2.166
0.736111	0.652778	1.42185	1.38495
0.958333	0.972222	2.1313	2.0977
0.444444	0.458333	0.74405	0.7659
0.958333	0.930556	1.9405	2.2135
0.722222	0.611111	1.12275	1.22015
0.944444	0.944444	1.2593	1.56995
0.902778	0.972222	2.13715	2.86545
0.513889	0.513889	1.461	1.2821
0.736111	0.763889	1.65955	1.5978
0.777778	0.875	1.0465	1.2
0.708333	0.694444	2.10445	2.21805
0.777778	0.847222	1.8652	1.8004
0.777778	0.694444	0.78885	0.92
0.694444	0.611111	2.1701	2.30755
0.972222	0.944444	1.0179	0.92665
0.611111	0.611111	1.86405	1.9764
0.708333	0.736111	1.23935	1.14095
0.736111	0.638889	0.936	0.98275
0.736111	0.736111	0.9871	0.95715
0.652778	0.555556	0.8908	0.88185
0.708333	0.597222	0.88055	1.05105
0.597222	0.638889	1.3494	1.39545
0.986111	0.986111	2.3019	2.3553
0.666667	0.680556	1.161	0.952
0.680556	0.527778	0.7308	0.7385
0.708333	0.583333	0.7014	0.6841
0.625	0.569444	0.547	0.4075
0.680556	0.541667	0.4863	0.5435
0.791667	0.708333	1.2545	1.2383
0.555556	0.472222	0.77405	0.73335
0.638889	0.569444	1.11895	0.88975
0.777778	0.75	1.5975	1.6395
0.805556	0.805556	1.18685	1.182
0.888889	0.805556	1.0663	1.1928
0.777778	0.888889	1.8359	2.03195
0.597222	0.513889	1.6393	1.69795
0.472222	0.486111	0.9665	0.974
0.555556	0.458333	1.09235	1.04315
0.944444	0.930556	6.429	6.35995
0.694444	0.625	1.57285	1.9963
0.666667	0.625	1.1175	1.2215
0.958333	0.902778	1.6125	1.475
0.875	0.791667	4.76155	5.2703
0.888889	0.902778	2.85	3.174
0.625	0.527778	2.66865	3.11965
0.680556	0.638889	1.58195	1.9481
0.652778	0.597222	0.9095	1.214
0.833333	0.805556	1.2853	1.6865
0.611111	0.722222	1.0808	1.1609
0.791667	0.597222	1.30005	1.3182
0.847222	0.805556	2.206	2.2895
0.888889	0.763889	1.06185	1.2188
0.597222	0.5	1.1615	1.345
0.875	0.708333	1.08275	1.2128
0.694444	0.611111	0.9534	1.32785
0.583333	0.513889	0.54375	0.6307
0.847222	0.861111	0.9325	1.2145
0.611111	0.638889	0.876	0.9545
0.583333	0.638889	1.1868	1.1727
0.583333	0.680556	0.8043	0.9248
0.930556	0.916667	1.03005	1.2231
0.680556	0.708333	0.96985	1.30815
0.527778	0.652778	0.7091	0.6426
0.611111	0.541667	0.94605	1.10155
0.541667	0.486111	0.35385	0.34315
0.569444	0.680556	0.7668	0.75605
0.583333	0.694444	0.991	0.9315
0.569444	0.666667	0.9005	1.148
0.708333	0.694444	1.545	1.842
0.611111	0.722222	0.63815	0.76565
0.805556	0.875	1.438	1.5235
0.902778	0.902778	1.01405	1.0793
0.680556	0.583333	0.7462	0.8595
0.805556	0.861111	1.67915	1.701
0.708333	0.666667	0.79135	0.8562
0.5	0.652778	0.6615	0.698
0.638889	0.430556	0.6106	0.7226
0.652778	0.722222	1.05845	1.10325
0.5	0.486111	0.93135	0.9499
0.708333	0.638889	0.7645	0.82875
0.569444	0.680556	0.8242	0.85595
0.652778	0.680556	1.152	1.3655
0.569444	0.638889	1.03975	1.21505
0.583333	0.666667	1.0011	0.98565
0.680556	0.694444	1.01555	1.0615
1	0.944444	1.8126	1.95915
0.444444	0.444444	0.7824	0.6808
0.861111	0.861111	2.148	2.246
0.958333	0.875	0.96755	1.0828
0.555556	0.583333	0.8954	0.96795
0.875	0.902778	1.29625	1.4452
0.583333	0.652778	0.6905	0.769
0.541667	0.5	1.5927	1.4447
0.597222	0.694444	0.9886	1.28775
0.597222	0.638889	0.8941	0.98565
0.513889	0.444444	0.22345	0.20305
0.777778	0.638889	1.11345	1.4176
0.625	0.666667	1.60095	1.59575
0.833333	0.777778	3.507	3.779
0.805556	0.680556	0.7246	0.87995
0.541667	0.555556	1.39385	1.15275
0.972222	0.958333	0.95295	1.1784
0.472222	0.541667	1.89685	1.37775
0.972222	0.902778	1.6085	1.4195
0.958333	0.958333	1.6265	1.6898
0.75	0.75	0.74615	0.8922
0.569444	0.666667	0.8555	0.825
0.597222	0.638889	0.9587	1.0954
0.930556	0.833333	1.25555	1.35075
0.652778	0.541667	1.08275	1.13465
0.875	0.875	1.8555	1.7587
0.694444	0.652778	0.8305	0.8375
0.777778	0.763889	1.21145	1.67505
0.583333	0.652778	0.64105	0.71795
0.625	0.736111	1.0999	1.20095
0.791667	0.736111	1.5096	1.96445
0.638889	0.736111	1.4047	1.37625
0.916667	0.902778	2.2731	2.68575
0.652778	0.5	2.43795	2.5095
0.569444	0.666667	1.26805	1.39605
0.611111	0.666667	1.59265	1.5268
0.805556	0.833333	1.341	1.5679
0.583333	0.652778	0.9238	0.9828
0.833333	0.708333	0.88705	1.01445
0.666667	0.777778	0.9466	0.9561
0.458333	0.486111	0.8215	0.7035
0.472222	0.527778	0.33325	0.44745
0.875	0.888889	0.84475	1.0767
0.875	0.833333	1.2735	1.583
0.972222	0.986111	1.2549	1.3296
0.902778	0.888889	1.5333	1.8484
0.916667	0.930556	1.31675	1.7215
0.625	0.666667	0.69895	0.79425
0.569444	0.625	0.8159	1.08385
0.736111	0.666667	0.902045	1.19328
0.791667	0.791667	1.374	1.308
0.666667	0.638889	1.251	1.20425
0.583333	0.680556	0.87435	0.92345
0.583333	0.666667	0.72645	0.98855
0.833333	0.888889	1.26135	1.54705
0.638889	0.763889	0.8532	1.13825
0.944444	0.944444	1.94255	1.97465
0.513889	0.680556	1.3017	1.35955
0.819444	0.847222	2.7262	3.0409
0.861111	0.777778	1.60135	1.6602
0.847222	0.930556	1.46305	1.6122
0.708333	0.652778	1.4355	1.711
0.861111	0.916667	2.4925	2.5787
0.694444	0.666667	1.46935	1.3195
0.569444	0.583333	1.2235	1.5683
0.486111	0.5	1.9628	1.7518
0.625	0.625	0.19275	0.29815
0.958333	0.944444	1.572	1.7285
0.444444	0.416667	0.5374	0.58265
0.847222	0.805556	1.54395	1.4282
0.527778	0.625	0.8915	1.004
0.847222	0.833333	1.5631	1.72435
0.777778	0.722222	1.01645	1.1965
0.805556	0.847222	0.96005	0.9197
0.555556	0.652778	0.45655	0.48825
0.944444	0.958333	1.0779	1.173
0.75	0.791667	1.0367	1.00725
0.680556	0.638889	1.305	1.265
0.916667	0.944444	1.292	1.5095
0.791667	0.819444	1.6563	1.5085
0.875	0.75	1.802	2.0535
0.819444	0.763889	1.0309	1.19535
0.972222	0.888889	1.08275	1.2152
0.583333	0.666667	1.0507	1.1512
0.597222	0.638889	0.928	1.1795
0.888889	0.694444	1.943	2.0566
0.722222	0.791667	2.6006	2.80785
0.722222	0.819444	1.2175	1.549
0.847222	0.805556	1.422	1.4705
0.569444	0.611111	2.36545	2.60905
0.652778	0.763889	2.26605	2.20775
0.763889	0.736111	1.03905	1.1281
0.805556	0.805556	2.728	2.3335
0.583333	0.694444	0.7991	0.9266
0.777778	0.805556	1.38805	1.43895
0.583333	0.666667	0.9297	1.1298
0.736111	0.805556	1.415	1.6949
0.569444	0.555556	1.6725	1.8155
0.875	0.861111	2.156	2.321
0.555556	0.680556	0.5082	0.54355
0.611111	0.638889	0.83335	0.866684
0.944444	0.916667	1.3569	1.5348
0.625	0.638889	0.828	1.0446
0.805556	0.763889	0.97	1.0976
0.819444	0.708333	1.337	1.57585
0.611111	0.666667	0.9524	1.2518
0.777778	0.791667	1.0765	1.213
0.819444	0.902778	0.97135	1.04015
0.833333	0.805556	1.3679	1.44205
0.722222	0.708333	1.01775	0.9826
0.583333	0.666667	1.0575	1.1662
0.930556	0.902778	1.553	1.4845
0.833333	0.791667	1.1325	1.434
0.555556	0.513889	1.3313	1.4267
0.638889	0.722222	0.99795	1.07105
0.527778	0.625	0.9444	0.98795
0.611111	0.597222	0.7594	1.01355
0.694444	0.736111	1.14665	1.237
0.513889	0.402778	0.7657	0.76685
0.680556	0.638889	1.194	1.2925
0.652778	0.694444	1.035	1.197
0.569444	0.652778	0.7235	0.7475
0.583333	0.652778	1.45075	1.9751
0.902778	0.958333	2.82315	3.25445
0.611111	0.444444	1.0457	1.16115
0.861111	0.888889	2.43465	3.1124
0.625	0.611111	1.09485	1.12725
0.555556	0.652778	0.79595	0.78005
0.833333	0.708333	1.089	1.27445
0.583333	0.652778	0.9713	1.17325
0.666667	0.736111	0.85385	1.0091
0.680556	0.791667	1.5201	1.7181
0.611111	0.625	0.60375	0.7307
0.555556	0.569444	1.39505	1.4662
0.472222	0.444444	1.00245	0.68795
0.652778	0.75	0.9848	0.958
0.958333	0.958333	1.46015	1.78385
0.791667	0.777778	1.01955	1.18795
0.861111	0.902778	1.1763	1.43785
0.555556	0.625	1.06045	1.2532
0.555556	0.527778	1.032	1.36255
0.694444	0.638889	0.8523	0.92575
0.888889	0.763889	0.9968	1.067
0.625	0.625	0.9579	1.4234
0.513889	0.652778	2.1405	1.6455
0.402778	0.541667	0.7998	0.73235
0.638889	0.597222	0.6819	0.78445
0.527778	0.569444	1.08555	1.1488
0.597222	0.680556	1.4048	1.08005
0.861111	0.819444	1.2882	1.3366
0.972222	0.916667	1.2336	1.59375
0.819444	0.861111	1.66135	1.7029
