# Supplementary material for: Basis functions for complex social decisions in dorsomedial frontal cortex
Source: Nature. 2025 Mar 12;641(8063):707–17. doi: 10.1038/s41586-025-08705-9 (PMC12074988; doi:10.1038/s41586-025-08705-9)
Supplement: Supplementary file 4 — Source Data Fig. 3 [file 41586_2025_8705_MOESM4_ESM.xlsx]

## Sheet: Fig. 3J
Sglm-constant	Sglm-S	Sglm-P	Sglm-Or	Sglm-Oi	Sglm-bonus
0.25894	2.0609	0.70844	-1.1511	-0.022879	1.9206
0.2109	1.573	0.4753	-0.70862	0.2853	0.34415
-1.0376	0.98196	0.012808	-0.60047	0.22146	1.0254
0.53518	2.932	-0.59763	-2.2038	-1.1624	0.97174
0.0053194	0.24721	0.42646	-0.75488	-0.073706	2.0731
-0.21491	1.4054	-0.1283	-1.0174	-0.033291	0.94206
-1.565	1.8111	0.11672	-0.34645	0.27137	0.58905
0.12924	0.91391	0.12009	-0.97417	-0.37025	0.20614
0.34149	1.7394	-0.024759	-1.8166	0.044793	0.90653
-0.81014	1.4506	0.36534	-0.80999	-0.090265	0.59962
-0.34325	1.4641	0.052617	-1.1146	-0.3424	1.0107
0.46928	0.51247	0.5399	-0.48776	0.16805	0.26517
-0.76998	0.8104	-0.090034	-0.6188	0.24007	0.36846
-1.1797	1.0511	-0.031191	-0.52144	0.16709	1.9619
0.31695	1.0605	-0.18303	-0.72599	-0.16424	0.47677
-0.39781	0.44859	0.3959	-0.30779	-0.056282	0.84287
0.61488	0.70152	0.18775	-0.12359	-0.24053	1.4763
1.0198	1.6092	0.152	-1.65	-0.33587	0.64375
-0.15988	0.74965	0.38533	-1.5752	-0.21803	0.85242
-0.22597	1.0172	-0.49858	-1.9357	-0.25841	1.1806
-1.9529	-0.24186	0.49972	0.12904	-0.043284	2.1276
-0.24401	0.75869	-0.0053486	0.10346	-0.60325	1.0637
0.17102	1.2561	0.4107	-1.5075	-0.96425	0.8645
-0.17122	1.0071	0.11534	-0.54299	-0.18498	0.73497
0.45299	1.8342	0.14599	-1.9911	-0.52407	0.92159
0.33908	1.5601	0.45828	-0.50759	-1.0054	2.5381
-0.15197	2.2412	0.10394	-0.89269	-0.49493	1.2439
0.38685	1.8309	0.19781	-1.8866	-0.65718	1.433
0.27114	0.48073	-0.41826	-1.0858	-0.02639	0.48312
1.1717	0.44813	0.21137	-0.9455	-0.5816	0.13989
-0.23811	0.39973	-0.39034	-0.54353	0.18338	0.21727
0.96139	1.4927	-0.27766	-2.0483	-0.91448	1.9833
0.028022	1.0022	0.29487	-0.412	0.02951	0.47541
-0.74134	2.6928	0.42333	-2.0935	-0.26574	1.7471
-0.73599	0.475	0.13372	-1.1998	-0.48875	1.0213
0.88224	1.6419	0.49254	-0.36975	0.35036	1.3311
-2.0451	2.855	0.6518	-1.6588	0.1137	1.3794
0.3452	0.37652	-0.018205	-0.36887	-0.24665	1.1562
-0.89934	2.348	1.595	-1.2588	-0.50844	0.066224
0.49514	1.2962	0.49613	-0.53963	0.1354	0.73872
-1.4134	5.4675	0.132	-4.3038	-0.21743	2.0516
0.45371	3.9353	0.058297	-3.7923	0.50546	1.8041
-0.82113	1.4535	-0.25981	-0.75007	-0.45463	0.79418
-0.57384	1.1456	-0.26975	-1.033	-0.31043	1.1136
-0.33072	1.7629	0.23509	-1.6205	-0.38578	1.5515
0.41058	1.2477	0.21428	-0.99938	-0.25139	0.71982
0.58354	2.1908	1.2444	-1.5161	-0.72379	2.2536
-0.75894	3.2706	-0.47128	-1.4306	-0.26373	0.66121
-0.27141	1.9105	0.16567	-0.75883	-0.48457	-0.3052
-0.55075	1.0439	0.094268	-2.0248	-0.19698	0.8681
0.036484	0.70707	-0.061272	-0.63814	-0.26626	0.80887
-0.29318	1.1469	-0.041477	-1.2078	-0.34595	1.3341
-0.48282	2.1928	-0.0469	-0.83091	-0.11468	0.16067
0.012084	0.69352	-0.0092981	0.14054	-0.28147	1.2805
0.29023	1.1957	0.071086	-0.25213	-0.42141	0.4625
0.21202	1.5183	0.30397	-1.3337	-0.74256	0.057639

## Sheet: Fig. 3K
Pglm-constant	Pglm-S	Pglm-P	Pglm-Or	Pglm-Oi	Pglm-bonus
-0.33461	0.25407	1.1961	-0.92895	-0.1015	1.4972
-0.29091	1.0435	1.3266	-0.11404	0.010008	1.0332
-0.16897	0.27493	0.23859	-0.97506	-0.38524	1.0167
-0.87282	0.88961	1.3933	-0.083561	-0.1031	0.91116
0.33366	0.93612	0.42409	0.22144	-0.65312	2.9286
-0.74443	0.11321	1.1631	-1.3332	0.10429	0.90191
-2.7625	0.126	1.4848	-0.35566	-0.86043	0.67
-0.97706	0.17102	0.84851	-1.2308	-0.60591	0.787
0.12066	-0.10464	1.3277	-1.6887	-0.38988	0.79711
-0.22068	1.075	0.95086	-0.9976	-0.0091519	0.65219
-1.7183	1.3303	2.5755	-1.9488	-0.64055	1.6037
0.46683	0.50074	0.671	-0.65412	-0.7127	0.27163
-1.5885	-0.22462	1.2003	-0.6989	-0.18611	0.78008
0.64924	0.24714	0.20795	-0.52226	-0.17193	1.9416
-0.18847	0.58773	1.3367	-0.39045	0.17571	0.64265
-0.31842	-0.13399	0.94531	-0.58444	-0.081564	1.2944
0.20083	-0.34159	0.51985	-0.92918	-0.58896	1.838
0.28049	0.7367	0.66768	-1.1335	0.1004	1.201
0.63211	0.12704	1.7603	-1.1801	-0.68214	0.65904
0.38922	0.13781	0.88046	-0.84706	-0.17922	0.53843
-1.2336	0.16777	0.064941	-0.071438	-0.17893	1.9457
-0.48263	-0.22905	0.5425	-0.28396	0.20414	1.1041
0.17324	0.73176	1.3115	-1.8871	-0.60659	1.4041
-1.2483	0.47245	0.92438	-0.69687	0.48984	0.82596
0.39415	0.076091	1.9945	-2.0818	-0.56897	0.95001
0.36865	0.10597	0.13082	-0.16517	-0.26093	1.2863
-0.39606	-0.028826	1.5478	-1.9298	-0.007917	0.45711
-0.16273	0.040498	0.56336	-0.48826	-0.19233	1.1123
0.69174	0.1525	0.83908	-1.0376	-0.3606	1.0991
0.53438	0.59198	0.80572	-1.1025	-0.34217	0.58945
-0.0014296	-0.25757	0.1293	-0.10366	0.35273	-0.062429
0.11977	0.26519	1.1566	-1.1161	-0.29935	1.6259
0.62268	-0.27318	0.79424	-0.42786	-0.30317	0.16625
-0.4417	0.64701	2.3067	-2.2365	-0.17266	1.1372
-1.5073	0.24044	1.2534	-0.54329	0.39706	1.3009
0.32793	0.12316	0.27773	-0.58994	-0.028844	0.62687
-1.3619	0.60689	1.5454	-0.95496	0.041123	0.16798
1.1733	0.40347	0.75926	-1.431	-0.79923	1.017
-0.73767	1.3611	1.4702	-0.91485	-1.0146	0.40054
-0.14411	0.12256	1.0388	-0.71747	0.052541	0.315
0.23648	0.26356	2.9111	-2.9372	0.089287	1.1079
0.22263	0.50802	3.9052	-3.5765	-0.17302	2.0505
-0.38563	-0.23401	1.4611	-0.8795	0.028473	0.042267
-1.332	-0.058402	1.4863	-1.0425	0.076522	0.33762
0.1514	0.55246	1.3405	-1.2368	-0.58416	1.3198
0.048601	0.19115	0.76426	-0.91048	-0.52969	0.19909
-0.48517	-0.088365	1.4576	-1.2596	-0.51327	1.3337
-3.2196	1.1237	3.3706	-1.0249	-0.4477	0.8473
0.27901	0.077744	0.97175	-0.13442	-0.49363	-1.0002
0.19851	-0.098917	2.7058	-2.2085	-0.098873	1.4372
-0.34837	-0.14312	0.49322	-0.97414	-0.34063	1.2876
-0.25112	-0.34606	0.91063	-0.76641	-0.083261	0.90231
0.18754	0.022268	1.2826	-0.92221	0.14297	0.18297
0.0081227	-0.0098843	-0.021602	-0.47701	-0.31615	0.85165
0.12879	0.087614	1.0736	-0.92318	0.036569	0.33998
-0.32282	1.4227	2.5102	-2.2348	-1.6087	1.1279
