# Supplementary material for: Basis functions for complex social decisions in dorsomedial frontal cortex
Source: Nature. 2025 Mar 12;641(8063):707–17. doi: 10.1038/s41586-025-08705-9 (PMC12074988; doi:10.1038/s41586-025-08705-9)
Supplement: Supplementary file 5 — Source Data Fig. 4 [file 41586_2025_8705_MOESM5_ESM.xlsx]

## Sheet: Fig. 4D
corS	group
0.763889	1
0.736111	1		1: Group condition
0.916667	1		0: No-group condition
0.819444	1
0.902778	1
0.569444	1
0.736111	1
0.875	1
0.847222	1
0.666667	1
0.611111	1
0.763889	1
0.888889	1
0.930556	1
0.916667	1
0.638889	1
0.75	1
0.833333	1
0.541667	1
0.666667	1
0.638889	1
0.833333	1
0.833333	1
0.888889	1
0.527778	1
0.527778	1
0.722222	1
0.75	1
0.930556	1
0.875	1
0.680556	1
0.708333	1
0.763889	1
0.722222	1
0.805556	1
0.75	1
0.666667	1
0.833333	1
0.75	1
0.986111	1
0.694444	1
0.694444	1
0.555556	1
0.666667	1
0.944444	1
0.430556	1
0.736111	1
0.611111	1
0.805556	1
0.75	1
0.736111	1
0.875	1
0.486111	1
0.805556	1
0.875	1
0.666667	1
0.722222	1
0.819444	1
0.805556	1
0.791667	1
0.930556	1
0.819444	1
0.805556	1
0.694444	1
0.638889	1
0.833333	1
0.819444	1
0.833333	1
0.680556	1
0.472222	1
0.694444	1
0.805556	1
0.722222	1
0.791667	1
0.680556	1
0.916667	1
0.625	1
0.541667	1
0.666667	1
0.625	1
0.555556	1
0.555556	1
0.680556	1
0.680556	1
0.736111	1
0.666667	1
0.805556	1
0.75	1
0.680556	1
0.805556	1
0.847222	1
0.805556	1
0.791667	1
0.791667	1
0.930556	1
0.722222	1
0.875	1
0.680556	1
0.763889	1
0.819444	1
0.569444	1
0.708333	1
0.805556	1
0.763889	1
0.902778	1
0.736111	1
0.847222	1
0.902778	1
0.666667	1
0.666667	1
0.777778	1
0.458333	1
0.513889	1
0.819444	1
0.652778	1
0.736111	1
0.625	1
0.777778	1
0.805556	1
0.611111	1
0.638889	1
0.694444	1
0.694444	1
0.902778	1
0.75	1
0.875	1
0.486111	1
0.666667	1
0.722222	1
0.972222	1
0.930556	1
0.652778	1
0.763889	1
0.930556	1
0.597222	1
0.805556	1
0.583333	1
0.819444	1
0.763889	1
0.583333	1
0.763889	1
0.722222	1
0.777778	1
0.847222	1
0.861111	1
0.680556	1
0.75	1
0.625	1
0.652778	1
0.569444	1
0.944444	1
0.861111	1
0.513889	1
0.791667	1
0.736111	1
0.888889	1
0.763889	1
0.611111	1
0.597222	1
0.777778	1
0.722222	1
0.75	1
0.736111	1
0.527778	1
0.75	1
0.680556	1
0.791667	1
0.680556	1
0.763889	1
0.833333	1
0.847222	1
0.763889	1
0.569444	1
0.555556	1
0.722222	1
0.763889	1
0.527778	1
0.902778	1
0.666667	1
0.888889	1
0.777778	1
0.833333	1
0.694444	1
0.638889	1
0.916667	1
0.597222	1
0.875	1
0.638889	1
0.75	1
0.777778	1
0.638889	1
0.75	1
0.666667	1
0.5	1
0.777778	1
0.819444	1
0.916667	1
0.666667	1
0.75	1
0.75	1
0.875	1
0.875	1
0.583333	1
0.888889	1
0.958333	1
0.791667	1
0.763889	1
0.569444	1
0.875	1
0.805556	1
0.486111	1
0.791667	1
0.75	1
0.888889	1
0.611111	1
0.888889	1
0.666667	1
0.861111	1
0.541667	1
0.819444	1
0.902778	1
0.569444	1
0.680556	1
0.75	1
0.819444	1
0.597222	1
0.805556	1
0.638889	1
0.555556	1
0.583333	1
0.611111	1
0.680556	1
0.722222	1
0.611111	1
0.763889	1
0.736111	1
0.527778	1
0.75	1
0.708333	1
0.625	1
0.763889	1
0.819444	1
0.902778	1
0.777778	1
0.888889	1
0.472222	1
0.861111	1
0.916667	1
0.694444	1
0.666667	1
0.833333	1
0.527778	1
0.541667	1
0.930556	1
0.861111	1
0.611111	1
0.5	1
0.944444	1
0.833333	1
0.527778	1
0.930556	1
0.708333	1
0.611111	1
0.597222	1
0.611111	1
0.861111	1
0.583333	1
0.791667	1
0.527778	1
0.861111	1
0.805556	1
0.902778	1
0.680556	1
0.652778	1
0.680556	1
0.666667	1
0.819444	1
0.513889	1
0.708333	1
0.652778	1
0.736111	1
0.819444	1
0.638889	1
0.736111	1
0.736111	1
0.833333	1
0.819444	1
0.763889	1
0.833333	1
0.513889	1
0.666667	1
0.597222	1
0.680556	1
0.583333	1
0.597222	1
0.875	1
0.625	1
0.708333	1
0.805556	1
0.708333	1
0.972222	1
0.986111	1
0.847222	1
0.958333	1
0.694444	1
0.986111	1
0.736111	1
0.625	1
0.902778	1
0.777778	1
0.736111	1
0.569444	1
0.777778	1
0.611111	1
0.722222	1
0.819444	1
0.666667	1
0.902778	1
0.75	1
0.652778	1
0.583333	1
0.805556	1
0.958333	1
0.541667	1
0.736111	1
0.847222	1
0.694444	1
0.791667	1
0.736111	1
0.694444	1
0.555556	1
0.625	1
0.5	1
0.986111	1
0.513889	1
0.805556	1
0.763889	1
0.930556	1
0.625	1
0.569444	1
0.527778	1
0.638889	1
0.916667	1
0.847222	1
0.597222	1
0.75	1
0.875	1
0.486111	1
0.791667	1
0.791667	1
0.611111	1
0.791667	1
0.513889	1
0.541667	1
0.611111	1
0.5	1
0.569444	1
0.861111	1
0.888889	1
0.861111	1
0.777778	1
0.722222	1
0.791667	1
0.916667	1
0.888889	1
0.75	1
0.513889	1
0.527778	1
0.916667	1
0.833333	1
0.902778	1
0.888889	1
0.555556	1
0.541667	1
0.722222	1
0.847222	1
0.638889	1
0.569444	1
0.652778	1
0.680556	1
0.652778	1
0.652778	1
0.652778	1
0.722222	1
0.694444	1
0.763889	1
0.958333	1
0.777778	1
0.694444	1
0.625	1
0.847222	1
0.583333	1
0.611111	1
0.875	1
0.625	1
0.708333	1
0.541667	0
0.777778	0
0.486111	0
0.763889	0
0.625	0
0.625	0
0.680556	0
0.625	0
0.680556	0
0.888889	0
0.652778	0
0.569444	0
0.638889	0
0.972222	0
0.666667	0
0.527778	0
0.680556	0
0.944444	0
0.666667	0
0.5	0
0.652778	0
0.833333	0
0.666667	0
0.486111	0
0.763889	0
0.777778	0
0.847222	0
0.583333	0
0.777778	0
0.652778	0
0.611111	0
0.736111	0
0.736111	0
0.611111	0
0.694444	0
0.902778	0
0.833333	0
0.555556	0
0.875	0
0.527778	0
0.791667	0
0.791667	0
0.972222	0
0.944444	0
0.902778	0
0.75	0
0.722222	0
0.722222	0
0.680556	0
0.583333	0
0.694444	0
0.833333	0
0.5	0
0.361111	0
0.597222	0
0.611111	0
0.402778	0
0.527778	0
0.569444	0
0.819444	0
0.541667	0
0.833333	0
0.861111	0
0.805556	0
0.666667	0
0.486111	0
0.861111	0
0.736111	0
0.527778	0
0.847222	0
0.847222	0
0.652778	0
0.819444	0
0.847222	0
0.847222	0
0.888889	0
0.625	0
0.680556	0
0.666667	0
0.861111	0
0.861111	0
0.861111	0
0.680556	0
0.611111	0
0.527778	0
0.652778	0
0.763889	0
0.541667	0
0.458333	0
0.555556	0
0.75	0
0.416667	0
0.916667	0
0.930556	0
0.972222	0
0.5	0
0.694444	0
0.583333	0
0.861111	0
0.819444	0
0.902778	0
0.833333	0
0.972222	0
0.833333	0
0.625	0
0.666667	0
0.763889	0
0.708333	0
0.555556	0
0.819444	0
0.416667	0
0.875	0
0.583333	0
0.541667	0
0.958333	0
0.722222	0
0.597222	0
0.736111	0
0.666667	0
0.680556	0
0.638889	0
0.694444	0
0.666667	0
0.791667	0
0.625	0
0.555556	0
0.680556	0
0.652778	0
0.916667	0
0.930556	0
0.819444	0
0.708333	0
0.597222	0
0.722222	0
0.833333	0
0.958333	0
0.763889	0
0.833333	0
0.75	0
0.611111	0
0.986111	0
0.875	0
0.819444	0
0.902778	0
0.847222	0
0.875	0
0.930556	0
0.763889	0
0.555556	0
0.791667	0
0.694444	0
0.916667	0
0.833333	0
0.875	0
0.861111	0
0.944444	0
0.666667	0
0.694444	0
0.444444	0
0.736111	0
0.666667	0
0.944444	0
0.736111	0
0.958333	0
0.444444	0
0.958333	0
0.722222	0
0.944444	0
0.902778	0
0.513889	0
0.736111	0
0.777778	0
0.708333	0
0.777778	0
0.777778	0
0.694444	0
0.972222	0
0.611111	0
0.708333	0
0.736111	0
0.736111	0
0.652778	0
0.708333	0
0.597222	0
0.986111	0
0.666667	0
0.680556	0
0.708333	0
0.625	0
0.680556	0
0.791667	0
0.555556	0
0.638889	0
0.777778	0
0.805556	0
0.888889	0
0.777778	0
0.597222	0
0.472222	0
0.555556	0
0.944444	0
0.694444	0
0.666667	0
0.958333	0
0.875	0
0.888889	0
0.625	0
0.680556	0
0.652778	0
0.833333	0
0.611111	0
0.791667	0
0.847222	0
0.888889	0
0.597222	0
0.875	0
0.694444	0
0.583333	0
0.847222	0
0.611111	0
0.583333	0
0.583333	0
0.930556	0
0.680556	0
0.527778	0
0.611111	0
0.541667	0
0.569444	0
0.583333	0
0.569444	0
0.708333	0
0.611111	0
0.805556	0
0.902778	0
0.680556	0
0.805556	0
0.708333	0
0.5	0
0.638889	0
0.652778	0
0.5	0
0.708333	0
0.569444	0
0.652778	0
0.569444	0
0.583333	0
0.680556	0
1	0
0.444444	0
0.861111	0
0.958333	0
0.555556	0
0.875	0
0.583333	0
0.541667	0
0.597222	0
0.597222	0
0.513889	0
0.777778	0
0.625	0
0.833333	0
0.805556	0
0.541667	0
0.972222	0
0.472222	0
0.972222	0
0.958333	0
0.75	0
0.569444	0
0.597222	0
0.930556	0
0.652778	0
0.875	0
0.694444	0
0.777778	0
0.583333	0
0.625	0
0.791667	0
0.638889	0
0.916667	0
0.652778	0
0.569444	0
0.611111	0
0.805556	0
0.583333	0
0.833333	0
0.666667	0
0.458333	0
0.472222	0
0.875	0
0.875	0
0.972222	0
0.902778	0
0.916667	0
0.625	0
0.569444	0
0.736111	0
0.791667	0
0.666667	0
0.583333	0
0.583333	0
0.833333	0
0.638889	0
0.944444	0
0.513889	0
0.819444	0
0.861111	0
0.847222	0
0.708333	0
0.861111	0
0.694444	0
0.569444	0
0.486111	0
0.625	0
0.958333	0
0.444444	0
0.847222	0
0.527778	0
0.847222	0
0.777778	0
0.805556	0
0.555556	0
0.944444	0
0.75	0
0.680556	0
0.916667	0
0.791667	0
0.875	0
0.819444	0
0.972222	0
0.583333	0
0.597222	0
0.888889	0
0.722222	0
0.722222	0
0.847222	0
0.569444	0
0.652778	0
0.763889	0
0.805556	0
0.583333	0
0.777778	0
0.583333	0
0.736111	0
0.569444	0
0.875	0
0.555556	0
0.611111	0
0.944444	0
0.625	0
0.805556	0
0.819444	0
0.611111	0
0.777778	0
0.819444	0
0.833333	0
0.722222	0
0.583333	0
0.930556	0
0.833333	0
0.555556	0
0.638889	0
0.527778	0
0.611111	0
0.694444	0
0.513889	0
0.680556	0
0.652778	0
0.569444	0
0.583333	0
0.902778	0
0.611111	0
0.861111	0
0.625	0
0.555556	0
0.833333	0
0.583333	0
0.666667	0
0.680556	0
0.611111	0
0.555556	0
0.472222	0
0.652778	0
0.958333	0
0.791667	0
0.861111	0
0.555556	0
0.555556	0
0.694444	0
0.888889	0
0.625	0
0.513889	0
0.402778	0
0.638889	0
0.527778	0
0.597222	0
0.861111	0
0.972222	0
0.819444	0

## Sheet: Fig. 4E
corP	group
0.722222	1
0.611111	1		1: Group condition
0.861111	1		0: No-group condition
0.902778	1
0.875	1
0.513889	1
0.763889	1
0.847222	1
0.875	1
0.736111	1
0.722222	1
0.777778	1
0.916667	1
0.916667	1
0.916667	1
0.555556	1
0.638889	1
0.819444	1
0.638889	1
0.652778	1
0.652778	1
0.791667	1
0.888889	1
0.847222	1
0.541667	1
0.611111	1
0.597222	1
0.875	1
0.958333	1
0.847222	1
0.5	1
0.680556	1
0.763889	1
0.680556	1
0.847222	1
0.777778	1
0.722222	1
0.763889	1
0.75	1
0.916667	1
0.666667	1
0.555556	1
0.583333	1
0.597222	1
0.930556	1
0.5	1
0.736111	1
0.541667	1
0.722222	1
0.791667	1
0.722222	1
0.777778	1
0.5	1
0.805556	1
0.861111	1
0.555556	1
0.708333	1
0.805556	1
0.944444	1
0.708333	1
0.916667	1
0.722222	1
0.680556	1
0.638889	1
0.666667	1
0.791667	1
0.847222	1
0.708333	1
0.736111	1
0.555556	1
0.625	1
0.777778	1
0.694444	1
0.875	1
0.722222	1
0.930556	1
0.583333	1
0.458333	1
0.527778	1
0.708333	1
0.555556	1
0.555556	1
0.555556	1
0.736111	1
0.777778	1
0.694444	1
0.861111	1
0.777778	1
0.75	1
0.75	1
0.763889	1
0.777778	1
0.763889	1
0.819444	1
0.930556	1
0.736111	1
0.75	1
0.625	1
0.666667	1
0.888889	1
0.458333	1
0.680556	1
0.722222	1
0.736111	1
0.805556	1
0.625	1
0.875	1
0.805556	1
0.638889	1
0.611111	1
0.694444	1
0.597222	1
0.569444	1
0.861111	1
0.708333	1
0.875	1
0.583333	1
0.805556	1
0.791667	1
0.611111	1
0.597222	1
0.555556	1
0.666667	1
0.902778	1
0.652778	1
0.763889	1
0.472222	1
0.625	1
0.722222	1
0.944444	1
0.930556	1
0.569444	1
0.75	1
0.847222	1
0.555556	1
0.819444	1
0.694444	1
0.847222	1
0.666667	1
0.694444	1
0.75	1
0.569444	1
0.805556	1
0.791667	1
0.888889	1
0.652778	1
0.625	1
0.555556	1
0.652778	1
0.694444	1
0.875	1
0.888889	1
0.430556	1
0.708333	1
0.861111	1
0.875	1
0.805556	1
0.541667	1
0.666667	1
0.777778	1
0.833333	1
0.763889	1
0.611111	1
0.513889	1
0.763889	1
0.680556	1
0.777778	1
0.638889	1
0.805556	1
0.75	1
0.888889	1
0.805556	1
0.513889	1
0.625	1
0.597222	1
0.694444	1
0.583333	1
0.930556	1
0.555556	1
0.888889	1
0.75	1
0.777778	1
0.75	1
0.611111	1
0.930556	1
0.555556	1
0.902778	1
0.555556	1
0.708333	1
0.791667	1
0.555556	1
0.777778	1
0.722222	1
0.666667	1
0.777778	1
0.861111	1
0.833333	1
0.680556	1
0.541667	1
0.777778	1
0.833333	1
0.805556	1
0.513889	1
0.722222	1
0.986111	1
0.791667	1
0.791667	1
0.541667	1
0.819444	1
0.805556	1
0.375	1
0.722222	1
0.819444	1
0.777778	1
0.611111	1
0.722222	1
0.708333	1
0.791667	1
0.611111	1
0.763889	1
0.888889	1
0.708333	1
0.666667	1
0.736111	1
0.75	1
0.569444	1
0.736111	1
0.597222	1
0.597222	1
0.611111	1
0.569444	1
0.638889	1
0.666667	1
0.708333	1
0.708333	1
0.75	1
0.486111	1
0.722222	1
0.708333	1
0.472222	1
0.777778	1
0.819444	1
0.875	1
0.75	1
0.930556	1
0.361111	1
0.875	1
0.916667	1
0.638889	1
0.722222	1
0.833333	1
0.527778	1
0.680556	1
0.916667	1
0.819444	1
0.472222	1
0.597222	1
0.902778	1
0.819444	1
0.527778	1
0.916667	1
0.666667	1
0.527778	1
0.680556	1
0.527778	1
0.916667	1
0.638889	1
0.75	1
0.5	1
0.888889	1
0.763889	1
0.916667	1
0.611111	1
0.652778	1
0.763889	1
0.611111	1
0.819444	1
0.555556	1
0.75	1
0.763889	1
0.597222	1
0.666667	1
0.638889	1
0.638889	1
0.597222	1
0.791667	1
0.819444	1
0.736111	1
0.847222	1
0.527778	1
0.652778	1
0.555556	1
0.652778	1
0.666667	1
0.638889	1
0.972222	1
0.694444	1
0.694444	1
0.708333	1
0.736111	1
0.944444	1
0.972222	1
0.888889	1
0.972222	1
0.597222	1
0.986111	1
0.763889	1
0.638889	1
0.944444	1
0.652778	1
0.708333	1
0.583333	1
0.777778	1
0.666667	1
0.736111	1
0.722222	1
0.5	1
0.861111	1
0.763889	1
0.527778	1
0.611111	1
0.763889	1
0.902778	1
0.5	1
0.763889	1
0.833333	1
0.625	1
0.666667	1
0.763889	1
0.638889	1
0.625	1
0.652778	1
0.638889	1
0.986111	1
0.541667	1
0.763889	1
0.652778	1
0.944444	1
0.416667	1
0.625	1
0.388889	1
0.652778	1
0.861111	1
0.791667	1
0.541667	1
0.694444	1
0.861111	1
0.597222	1
0.847222	1
0.791667	1
0.597222	1
0.777778	1
0.486111	1
0.5	1
0.527778	1
0.625	1
0.625	1
0.611111	1
0.916667	1
0.777778	1
0.763889	1
0.805556	1
0.777778	1
0.819444	1
0.847222	1
0.791667	1
0.569444	1
0.666667	1
0.902778	1
0.791667	1
0.888889	1
0.763889	1
0.569444	1
0.625	1
0.680556	1
0.875	1
0.625	1
0.680556	1
0.694444	1
0.722222	1
0.694444	1
0.708333	1
0.819444	1
0.666667	1
0.680556	1
0.805556	1
0.916667	1
0.791667	1
0.638889	1
0.75	1
0.791667	1
0.680556	1
0.638889	1
0.902778	1
0.694444	1
0.736111	1
0.5	0
0.777778	0
0.5	0
0.708333	0
0.569444	0
0.680556	0
0.597222	0
0.555556	0
0.708333	0
0.875	0
0.569444	0
0.569444	0
0.666667	0
0.986111	0
0.583333	0
0.5	0
0.583333	0
0.875	0
0.652778	0
0.652778	0
0.652778	0
0.75	0
0.597222	0
0.583333	0
0.583333	0
0.680556	0
0.833333	0
0.444444	0
0.736111	0
0.513889	0
0.708333	0
0.569444	0
0.680556	0
0.652778	0
0.680556	0
0.861111	0
0.888889	0
0.486111	0
0.958333	0
0.625	0
0.638889	0
0.75	0
0.930556	0
0.986111	0
0.875	0
0.666667	0
0.569444	0
0.763889	0
0.527778	0
0.416667	0
0.583333	0
0.916667	0
0.472222	0
0.666667	0
0.555556	0
0.555556	0
0.402778	0
0.5	0
0.597222	0
0.777778	0
0.569444	0
0.833333	0
0.833333	0
0.833333	0
0.541667	0
0.638889	0
0.916667	0
0.652778	0
0.708333	0
0.847222	0
0.777778	0
0.680556	0
0.819444	0
0.805556	0
0.805556	0
0.833333	0
0.583333	0
0.666667	0
0.569444	0
0.861111	0
0.763889	0
0.875	0
0.569444	0
0.597222	0
0.444444	0
0.597222	0
0.722222	0
0.611111	0
0.527778	0
0.625	0
0.638889	0
0.444444	0
0.902778	0
0.916667	0
0.930556	0
0.472222	0
0.625	0
0.569444	0
0.833333	0
0.819444	0
0.875	0
0.777778	0
0.944444	0
0.819444	0
0.472222	0
0.625	0
0.680556	0
0.708333	0
0.583333	0
0.722222	0
0.513889	0
0.666667	0
0.569444	0
0.569444	0
1	0
0.680556	0
0.583333	0
0.708333	0
0.583333	0
0.708333	0
0.791667	0
0.736111	0
0.583333	0
0.819444	0
0.569444	0
0.652778	0
0.583333	0
0.583333	0
0.833333	0
0.902778	0
0.736111	0
0.652778	0
0.569444	0
0.611111	0
0.791667	0
0.875	0
0.666667	0
0.805556	0
0.736111	0
0.430556	0
0.986111	0
0.875	0
0.875	0
0.888889	0
0.902778	0
0.875	0
0.902778	0
0.861111	0
0.5	0
0.736111	0
0.819444	0
0.902778	0
0.833333	0
0.847222	0
0.708333	0
0.972222	0
0.555556	0
0.597222	0
0.569444	0
0.777778	0
0.680556	0
0.958333	0
0.652778	0
0.972222	0
0.458333	0
0.930556	0
0.611111	0
0.944444	0
0.972222	0
0.513889	0
0.763889	0
0.875	0
0.694444	0
0.847222	0
0.694444	0
0.611111	0
0.944444	0
0.611111	0
0.736111	0
0.638889	0
0.736111	0
0.555556	0
0.597222	0
0.638889	0
0.986111	0
0.680556	0
0.527778	0
0.583333	0
0.569444	0
0.541667	0
0.708333	0
0.472222	0
0.569444	0
0.75	0
0.805556	0
0.805556	0
0.888889	0
0.513889	0
0.486111	0
0.458333	0
0.930556	0
0.625	0
0.625	0
0.902778	0
0.791667	0
0.902778	0
0.527778	0
0.638889	0
0.597222	0
0.805556	0
0.722222	0
0.597222	0
0.805556	0
0.763889	0
0.5	0
0.708333	0
0.611111	0
0.513889	0
0.861111	0
0.638889	0
0.638889	0
0.680556	0
0.916667	0
0.708333	0
0.652778	0
0.541667	0
0.486111	0
0.680556	0
0.694444	0
0.666667	0
0.694444	0
0.722222	0
0.875	0
0.902778	0
0.583333	0
0.861111	0
0.666667	0
0.652778	0
0.430556	0
0.722222	0
0.486111	0
0.638889	0
0.680556	0
0.680556	0
0.638889	0
0.666667	0
0.694444	0
0.944444	0
0.444444	0
0.861111	0
0.875	0
0.583333	0
0.902778	0
0.652778	0
0.5	0
0.694444	0
0.638889	0
0.444444	0
0.638889	0
0.666667	0
0.777778	0
0.680556	0
0.555556	0
0.958333	0
0.541667	0
0.902778	0
0.958333	0
0.75	0
0.666667	0
0.638889	0
0.833333	0
0.541667	0
0.875	0
0.652778	0
0.763889	0
0.652778	0
0.736111	0
0.736111	0
0.736111	0
0.902778	0
0.5	0
0.666667	0
0.666667	0
0.833333	0
0.652778	0
0.708333	0
0.777778	0
0.486111	0
0.527778	0
0.888889	0
0.833333	0
0.986111	0
0.888889	0
0.930556	0
0.666667	0
0.625	0
0.666667	0
0.791667	0
0.638889	0
0.680556	0
0.666667	0
0.888889	0
0.763889	0
0.944444	0
0.680556	0
0.847222	0
0.777778	0
0.930556	0
0.652778	0
0.916667	0
0.666667	0
0.583333	0
0.5	0
0.625	0
0.944444	0
0.416667	0
0.805556	0
0.625	0
0.833333	0
0.722222	0
0.847222	0
0.652778	0
0.958333	0
0.791667	0
0.638889	0
0.944444	0
0.819444	0
0.75	0
0.763889	0
0.888889	0
0.666667	0
0.638889	0
0.694444	0
0.791667	0
0.819444	0
0.805556	0
0.611111	0
0.763889	0
0.736111	0
0.805556	0
0.694444	0
0.805556	0
0.666667	0
0.805556	0
0.555556	0
0.861111	0
0.680556	0
0.638889	0
0.916667	0
0.638889	0
0.763889	0
0.708333	0
0.666667	0
0.791667	0
0.902778	0
0.805556	0
0.708333	0
0.666667	0
0.902778	0
0.791667	0
0.513889	0
0.722222	0
0.625	0
0.597222	0
0.736111	0
0.402778	0
0.638889	0
0.694444	0
0.652778	0
0.652778	0
0.958333	0
0.444444	0
0.888889	0
0.611111	0
0.652778	0
0.708333	0
0.652778	0
0.736111	0
0.791667	0
0.625	0
0.569444	0
0.444444	0
0.75	0
0.958333	0
0.777778	0
0.902778	0
0.625	0
0.527778	0
0.638889	0
0.763889	0
0.625	0
0.652778	0
0.541667	0
0.597222	0
0.569444	0
0.680556	0
0.819444	0
0.916667	0
0.861111	0

## Sheet: Fig. 4F
m4	m3	m2	m1	N	p1	p2	p3	p4	group
0	0	0.142857	0.111111	0.608696	0.454545	0.888889	0.666667	1	1
0	0.333333	0.285714	0.222222	0.608696	0.818182	0.888889	0.666667	1	1
0	0	0	0.222222	0.608696	0.727273	1	1	1	1
0	0	0.142857	0.222222	0.652174	0.909091	0.888889	1	1	1
0	0	0	0.222222	0.478261	0.727273	1	1	1	1
0	0.333333	0.285714	0.444444	0.347826	0.454545	0.333333	0.333333	1	1
0	0.166667	0	0.444444	0.73913	0.636364	0.888889	0.666667	1	1
0	0	0.142857	0.111111	0.565217	0.727273	1	1	1	1
0	0	0	0.222222	0.391304	0.818182	0.888889	1	1	1
0	0.166667	0.428571	0.444444	0.608696	0.636364	0.888889	1	1	1
0	0.166667	0.142857	0.444444	0.478261	0.636364	0.777778	1	1	1
0	0.166667	0.142857	0.111111	0.565217	0.272727	1	1	1	1
0	0	0	0.111111	0.478261	1	0.888889	1	1	1
0	0.333333	0	0	0.608696	0.909091	1	0.666667	1	1
0	0	0	0.111111	0.478261	0.909091	1	1	1	1
0	0.5	0.428571	0.555556	0.521739	0.818182	0.666667	1	0.5	1
0	0	0.285714	0.111111	0.652174	0.909091	0.888889	0.666667	1	1
0	0	0	0.222222	0.608696	0.818182	0.888889	1	1	1
1	1	1	0.777778	0.782609	0.909091	0.777778	0.666667	1	1
0	0	0.142857	0.111111	0.304348	0.363636	0.333333	0.333333	0.5	1
1	0.333333	0.571429	0.777778	0.608696	1	1	1	1	1
0	0	0.142857	0.222222	0.608696	0.727273	0.777778	0.666667	1	1
0	0	0	0.444444	0.521739	0.636364	0.888889	0.666667	1	1
0	0	0.142857	0.111111	0.608696	0.727273	1	1	1	1
0	0.333333	0.428571	0.555556	0.521739	0.636364	0.444444	0.333333	1	1
0	0.166667	0.142857	0.333333	0.391304	0.363636	0.444444	0.666667	0.5	1
0	0.166667	0.142857	0.333333	0.565217	0.545455	1	1	1	1
0	0	0.285714	0.333333	0.434783	0.636364	0.888889	0.666667	1	1
0	0	0	0.111111	0.608696	0.909091	1	1	1	1
0	0	0	0	0.695652	1	1	1	1	1
0	0.333333	0.714286	0.444444	0.695652	0.636364	0.777778	0.333333	1	1
0	0	0.142857	0.222222	0.478261	0.454545	0.666667	0.666667	1	1
1	0	0.285714	0.333333	0.73913	0.727273	0.777778	1	1	1
1	0.333333	0.285714	0.444444	0.695652	0.818182	0.666667	0.666667	1	1
0	0	0.285714	0.111111	0.565217	0.636364	0.888889	1	1	1
0	0.333333	0.285714	0.111111	0.652174	1	0.777778	1	1	1
1	0.166667	0.428571	0.555556	0.608696	0.636364	0.555556	0.333333	1	1
1	0	0.142857	0.222222	0.565217	0.818182	0.555556	1	1	1
0	0.166667	0.142857	0.666667	0.608696	0.727273	0.777778	1	1	1
0	0	0	0	0.565217	1	0.888889	1	1	1
0	0.166667	0.571429	0.666667	0.73913	0.818182	0.777778	1	1	1
1	0.166667	0.285714	0.333333	0.478261	0.636364	0.888889	1	1	1
1	0.166667	0.428571	0.333333	0.73913	0.363636	0.444444	0.666667	1	1
0	0.333333	0	0.444444	0.695652	0.636364	0.555556	0.666667	1	1
0	0.166667	0	0.111111	0.608696	0.909091	1	1	1	1
1	0.5	0.428571	0.666667	0.652174	0.454545	0.555556	0.333333	0.5	1
0	0.166667	0.142857	0.444444	0.521739	0.818182	1	1	1	1
0	0.5	0.714286	0.333333	0.565217	0.454545	0.666667	0.666667	0	1
0	0.166667	0.285714	0.222222	0.434783	0.727273	0.888889	1	1	1
0	0.166667	0.142857	0	0.304348	0.727273	0.888889	1	1	1
0	0	0	0.111111	0.304348	0.818182	0.888889	0.333333	0.5	1
0	0	0.142857	0.111111	0.565217	0.909091	0.888889	1	1	1
1	0.333333	0.428571	0.666667	0.652174	0.727273	0.222222	1	1	1
0	0	0	0.444444	0.652174	0.818182	0.777778	1	1	1
0	0.333333	0	0.222222	0.521739	0.727273	0.888889	1	1	1
0	0.166667	0.285714	0.222222	0.695652	0.909091	0.888889	0.666667	1	1
0	0	0.142857	0.222222	0.608696	0.545455	0.888889	1	1	1
0	0.166667	0	0.222222	0.521739	0.727273	1	1	1	1
0	0	0.142857	0.333333	0.565217	0.636364	1	1	1	1
0	0.166667	0	0.333333	0.478261	0.545455	0.777778	1	1	1
0	0	0	0.111111	0.478261	0.818182	1	1	1	1
0	0	0.285714	0.222222	0.521739	0.818182	0.888889	0.666667	1	1
1	0	0.428571	0.222222	0.478261	0.818182	0.666667	0.666667	1	1
1	0.166667	0.571429	0.444444	0.565217	0.545455	0.666667	0.666667	1	1
0	0.166667	0.142857	0.333333	0.521739	0.181818	0.666667	0.333333	1	1
0	0.166667	0	0.222222	0.869565	1	1	1	1	1
0	0.166667	0.285714	0.333333	0.521739	0.727273	0.888889	1	1	1
0	0.166667	0	0.555556	0.565217	0.727273	0.888889	1	1	1
1	0.166667	0.285714	0.222222	0.652174	0.727273	0.777778	1	1	1
1	0.333333	0.285714	0.666667	0.73913	0.272727	0.555556	0.333333	1	1
1	0.166667	0.571429	0.444444	0.565217	0.636364	0.555556	0	1	1
0	0	0.142857	0.222222	0.521739	0.727273	0.888889	1	1	1
0	0.333333	0.142857	0.111111	0.478261	0.727273	0.888889	1	1	1
0	0	0	0.333333	0.478261	0.636364	0.777778	1	1	1
1	0.166667	0	0.111111	0.73913	0.636364	0.666667	1	1	1
0	0	0	0.111111	0.478261	0.818182	0.888889	1	1	1
1	0.333333	0.571429	0.333333	0.565217	0.454545	0.444444	0	1	1
0	0.666667	0.428571	0.333333	0.608696	0.636364	0.666667	0.333333	1	1
1	0.333333	0.428571	0.444444	0.608696	0.545455	0.777778	0	1	1
0	0.333333	0.285714	0.555556	0.565217	0.363636	0.666667	1	1	1
0	0.5	0.571429	0.555556	0.73913	0.727273	0.888889	1	1	1
0	0.333333	0.285714	0.777778	0.521739	0.636364	0.555556	0.333333	1	1
1	0.333333	0.428571	0.333333	0.608696	0.454545	0.555556	0.333333	1	1
0	0	0.142857	0.222222	0.434783	0.454545	0.888889	1	1	1
0	0.166667	0	0.111111	0.782609	0.818182	1	1	1	1
0	0.333333	0.285714	0.555556	0.521739	0.727273	0.888889	1	1	1
0	0	0	0.333333	0.521739	0.727273	0.888889	1	1	1
0	0	0.714286	0.333333	0.478261	1	0.888889	0.666667	1	1
0	0.166667	0	0.555556	0.73913	0.818182	0.777778	1	1	1
0	0	0	0.333333	0.478261	0.818182	0.888889	1	1	1
0	0	0.285714	0.222222	0.608696	0.818182	0.888889	0.666667	1	1
0	0	0.285714	0.333333	0.652174	0.818182	1	0.666667	1	1
0	0.166667	0.142857	0.222222	0.565217	0.636364	1	0.666667	1	1
0	0.333333	0.285714	0.111111	0.478261	0.818182	1	1	1	1
0	0	0	0.111111	0.565217	0.818182	1	1	1	1
0	0.333333	0.428571	0.333333	0.565217	0.454545	0.666667	1	1	1
0	0	0	0.555556	0.478261	0.909091	1	0.666667	1	1
0	0.166667	0.142857	0.444444	0.608696	0.818182	0.555556	0.666667	0.5	1
0	0.166667	0.428571	0.333333	0.695652	0.636364	0.777778	0.666667	1	1
0	0	0.142857	0.444444	0.565217	0.727273	0.888889	1	1	1
0	0.333333	0.714286	0.777778	0.695652	0.909091	0.666667	1	0.5	1
0	0.333333	0.142857	0.222222	0.608696	0.636364	0.888889	1	1	1
0	0.166667	0.142857	0.222222	0.652174	0.727273	1	0.666667	1	1
1	0	0.142857	0.333333	0.608696	0.454545	0.666667	1	1	1
0	0	0.142857	0.111111	0.434783	0.818182	1	1	1	1
1	0	0.285714	0.222222	0.565217	0.545455	0.777778	0.666667	1	1
0	0	0	0.333333	0.434783	0.818182	0.888889	1	1	1
0	0	0	0.222222	0.565217	1	0.888889	1	1	1
1	0.5	0.428571	0.444444	0.695652	0.727273	1	0.666667	0.5	1
0	0	0.142857	0.555556	0.478261	0.363636	0.888889	1	1	1
0	0.166667	0.285714	0.222222	0.652174	0.818182	0.666667	0.333333	1	1
0	0.333333	0.428571	0.222222	0.217391	0.181818	0.444444	0.333333	0	1
1	0.5	0.571429	0.555556	0.434783	0.272727	0.888889	0.333333	0.5	1
0	0	0.142857	0.222222	0.565217	0.636364	1	1	1	1
0	0.5	0	0.111111	0.478261	0.363636	0.666667	0.666667	1	1
0	0.166667	0.142857	0.444444	0.478261	0.727273	0.888889	1	1	1
1	0.333333	0.428571	0.333333	0.608696	0.636364	0.666667	0.333333	0.5	1
0	0.166667	0.142857	0	0.304348	0.727273	1	1	1	1
0	0	0	0.111111	0.434783	0.454545	1	1	1	1
0	0.166667	0.571429	0.555556	0.521739	0.636364	0.333333	0	1	1
0	0.333333	0.285714	0.444444	0.565217	0.545455	0.666667	1	1	1
1	0.166667	0.714286	0.555556	0.73913	0.818182	0.888889	0.333333	1	1
0	0.166667	0.142857	0.555556	0.521739	0.727273	0.777778	0.666667	1	1
0	0	0	0	0.565217	0.909091	0.888889	0.666667	1	1
0	0.166667	0.142857	0.333333	0.478261	0.636364	0.777778	0.666667	1	1
0	0	0	0.111111	0.652174	0.818182	1	1	1	1
1	0.833333	0.714286	0.777778	0.608696	0.636364	0.666667	1	0.5	1
0	0.166667	0.142857	0.444444	0.652174	0.272727	0.777778	1	1	1
0	0	0.142857	0.333333	0.478261	0.727273	0.888889	1	1	1
0	0	0	0	0.652174	1	1	1	1	1
0	0	0	0.111111	0.565217	0.818182	1	1	1	1
1	0.333333	0.428571	0.222222	0.478261	0.363636	0.444444	0.333333	1	1
0	0.166667	0	0.333333	0.565217	0.727273	1	1	1	1
0	0	0	0.111111	0.565217	0.818182	1	1	1	1
0	0.5	0.571429	0.333333	0.391304	0.636364	0.555556	0.666667	1	1
0	0.166667	0.285714	0.222222	0.434783	0.636364	1	1	1	1
0	0.166667	0	0.333333	0.434783	0.545455	0.444444	0.666667	1	1
0	0.166667	0.142857	0.222222	0.478261	0.909091	0.888889	0.666667	1	1
0	0.166667	0	0	0.521739	0.636364	0.777778	0.666667	1	1
0	0.166667	0.285714	0.333333	0.478261	0.454545	0.666667	1	0.5	1
0	0.333333	0.285714	0.222222	0.695652	0.545455	0.888889	1	1	1
1	0.333333	0.285714	0.111111	0.478261	0.636364	0.444444	0.333333	1	1
1	0.166667	0	0.444444	0.608696	0.909091	0.888889	0.666667	1	1
0	0	0	0.111111	0.478261	0.727273	0.888889	1	1	1
0	0	0.142857	0.333333	0.695652	0.909091	0.888889	0.666667	1	1
1	0	0.285714	0.222222	0.565217	0.727273	0.666667	0.666667	1	1
0	0	0.142857	0.333333	0.521739	0.454545	0.555556	0.666667	1	1
1	0.333333	0.428571	0.333333	0.608696	0.818182	0.777778	0.666667	1	1
0	0.166667	0.285714	0.444444	0.73913	0.818182	0.666667	0.666667	1	1
1	0.333333	0.571429	0.444444	0.478261	0.363636	0.666667	0.333333	1	1
0	0	0	0.111111	0.565217	0.909091	1	1	1	1
0	0	0.142857	0.222222	0.521739	0.818182	1	1	1	1
0	0.666667	0.571429	0.555556	0.565217	0.636364	0.555556	0.666667	0.5	1
0	0	0.285714	0.444444	0.521739	1	1	1	1	1
0	0	0.142857	0.444444	0.608696	0.545455	0.777778	0.333333	1	1
0	0	0	0.333333	0.521739	0.818182	1	1	1	1
0	0	0.142857	0	0.782609	0.727273	1	1	1	1
1	0.333333	0.571429	0.333333	0.565217	0.454545	0.555556	0	1	1
0	0.333333	0.428571	0.333333	0.521739	0.636364	0.555556	1	1	1
1	0	0.285714	0.222222	0.478261	0.727273	1	1	1	1
0	0.166667	0	0.555556	0.565217	0.545455	0.666667	1	1	1
0	0	0.142857	0.222222	0.304348	0.636364	0.777778	0.666667	1	1
0	0.333333	0.571429	0.222222	0.73913	0.545455	0.888889	0.666667	1	1
1	0.5	0.571429	0.444444	0.608696	0.454545	0.333333	1	1	1
0	0.166667	0.142857	0.111111	0.652174	0.909091	1	1	1	1
1	0.166667	0.428571	0.555556	0.565217	0.727273	0.555556	0.666667	1	1
0	0	0.285714	0.111111	0.391304	0.727273	1	0.666667	1	1
0	0	0.428571	0.333333	0.434783	0.363636	0.666667	0.333333	1	1
0	0.333333	0	0.444444	0.608696	0.636364	1	1	1	1
0	0	0.142857	0.222222	0.434783	0.727273	0.888889	1	1	1
0	0	0.142857	0.222222	0.391304	0.909091	0.888889	1	1	1
0	0	0.428571	0.222222	0.391304	0.636364	0.888889	0.666667	1	1
1	0.5	0.714286	0.666667	0.608696	0.818182	1	1	1	1
0	0.5	0.428571	0.444444	0.478261	0.454545	0.444444	0.333333	1	1
0	0	0.285714	0.333333	0.782609	0.818182	0.888889	0.666667	1	1
0	0	0.142857	0.333333	0.521739	0.363636	0.666667	1	1	1
0	0.333333	0.142857	0.666667	0.521739	0.363636	0.333333	0.666667	1	1
0	0	0	0.111111	0.608696	0.727273	1	1	1	1
1	0.333333	0.428571	0.444444	0.565217	0.545455	0.444444	0	1	1
0	0	0	0.111111	0.565217	0.727273	0.777778	1	1	1
0	0	0.142857	0.222222	0.478261	0.727273	0.666667	1	0.5	1
0	0	0.285714	0.222222	0.695652	0.818182	0.888889	1	1	1
0	0	0.142857	0.333333	0.521739	0.545455	0.555556	1	1	1
1	0.5	0	0.555556	0.565217	0.636364	0.888889	0.333333	1	1
0	0	0.142857	0.111111	0.521739	0.818182	0.888889	1	1	1
1	0.666667	0.714286	0.888889	0.826087	0.818182	0.888889	0.666667	1	1
0	0.166667	0	0.222222	0.521739	0.909091	0.777778	1	1	1
0	0.166667	0.571429	0.222222	0.565217	0.727273	0.777778	0.333333	1	1
0	0	0	0.111111	0.391304	0.545455	1	0.333333	1	1
0	0	0.142857	0.111111	0.521739	0.545455	1	1	1	1
0	0.666667	0.285714	0.333333	0.608696	0.545455	0.888889	1	1	1
0	0.166667	0.428571	0.222222	0.565217	0.636364	0.888889	0.666667	1	1
1	0.166667	0.285714	0.555556	0.652174	0.636364	0.666667	0.666667	1	1
1	0.333333	0.571429	0.666667	0.608696	0.363636	0.555556	0.333333	1	1
1	0.166667	0.142857	0.222222	0.565217	0.727273	0.666667	0	1	1
0	0	0	0.111111	0.478261	0.727273	0.888889	0.333333	1	1
0	0	0	0.111111	0.652174	0.909091	0.777778	1	1	1
0	0.333333	0.142857	0.444444	0.652174	0.727273	0.666667	1	1	1
0	0.166667	0.142857	0.333333	0.478261	0.545455	0.888889	0.666667	1	1
1	0	0.142857	0.222222	0.434783	0.636364	0.666667	0.666667	1	1
0	0	0.142857	0.333333	0.608696	0.818182	1	1	1	1
0	0	0.142857	0.111111	0.521739	0.818182	0.777778	1	1	1
0	0.5	0.571429	0.333333	0.695652	0.545455	0.777778	0.333333	1	1
0	0	0	0.222222	0.695652	0.818182	0.888889	1	1	1
0	0	0.142857	0.111111	0.521739	1	1	1	1	1
0	0	0.142857	0.222222	0.391304	0.636364	0.777778	1	1	1
0	0	0.333333	0.333333	0.421053	0.7	0.777778	1	1	1
0.5	0.666667	0.666667	0.583333	0.631579	0.8	0.888889	0.666667	0	1
0	0	0.222222	0.166667	0.631579	0.8	1	1	1	1
0	0	0.222222	0.25	0.526316	0.5	0.888889	1	1	1
0	0.333333	0.555556	0.166667	0.315789	0.7	0.222222	0	0	1
0	0	0.111111	0.166667	0.473684	0.6	0.777778	1	1	1
0	0	0	0.5	0.526316	0.7	0.666667	0.833333	1	1
0	0	0.222222	0.0833333	0.526316	1	0.888889	0.833333	1	1
0	0.333333	0.222222	0.333333	0.578947	0.5	0.888889	0.5	0	1
0	0	0	0.0833333	0.578947	0.9	1	1	1	1
0	0	0.111111	0.416667	0.578947	0.6	0.444444	0.833333	1	1
0	0	0.111111	0.166667	0.473684	0.8	0.888889	1	1	1
0	0.666667	0.555556	0.5	0.684211	0.5	0.444444	0.5	0	1
0	0.666667	0.222222	0.0833333	0.789474	0.9	0.888889	1	1	1
0	0	0	0.25	0.421053	1	0.888889	1	1	1
0	0.333333	0.444444	0.666667	0.736842	0.7	0.444444	0.666667	0	1
0	0	0.222222	0.25	0.368421	0.5	0.666667	1	1	1
0	0	0.222222	0.25	0.421053	0.5	0.555556	1	0	1
0	0	0	0.333333	0.526316	0.7	0.888889	1	1	1
0.5	0.666667	0.555556	0.5	0.631579	0.6	0.666667	0.833333	1	1
0	0	0.222222	0.416667	0.526316	1	0.777778	1	1	1
0	0.666667	0.333333	0.416667	0.473684	0.5	0.555556	0.666667	0	1
0	0.666667	0.555556	0.583333	0.526316	0.5	0.333333	0.5	0	1
0.5	0.666667	0.555556	0.583333	0.473684	0.7	0.555556	0.333333	1	1
0	0.666667	0.333333	0.75	0.421053	0.6	0.444444	0.5	0	1
0	0.666667	0.222222	0.583333	0.736842	0.9	0.888889	0.833333	1	1
0	0.333333	0.222222	0.416667	0.473684	0.5	0.777778	0.833333	1	1
0	0.666667	0	0.583333	0.736842	0.6	0.777778	0.833333	0	1
0	0.333333	0.222222	0.25	0.473684	0.9	0.777778	1	1	1
0	0.333333	0.333333	0.416667	0.578947	0.9	0.888889	1	1	1
0	0.666667	0.444444	0.583333	0.631579	0.7	0.555556	0.666667	1	1
0	0.333333	0.222222	0.25	0.736842	0.7	0.888889	0.666667	0	1
0	0	0.111111	0.0833333	0.421053	0.7	0.333333	0.5	1	1
0.5	0	0.444444	0.5	0.526316	0.8	0.888889	0.833333	0	1
0	0	0.111111	0.25	0.473684	0.6	0.444444	1	1	1
0	0	0.111111	0.25	0.526316	0.8	1	1	1	1
0	0	0	0.25	0.578947	1	0.888889	0.833333	1	1
0	0.333333	0.111111	0.333333	0.631579	0.6	1	0.833333	1	1
0	0	0.111111	0.166667	0.473684	0.9	1	1	1	1
0	0.333333	0.444444	0.25	0.263158	0.3	0.444444	0.5	1	1
0	0	0	0.416667	0.473684	0.8	1	0.833333	1	1
0	0	0	0.0833333	0.578947	0.9	1	1	1	1
0.5	0.333333	0.444444	0.25	0.631579	0.7	0.888889	1	1	1
0.5	0.333333	0.555556	0.5	0.578947	0.9	0.777778	1	1	1
0	0	0	0.333333	0.631579	0.7	1	1	1	1
0	0.333333	0.444444	0.75	0.578947	0.3	0.444444	0.5	0	1
0	0.333333	0.666667	0.5	0.578947	0.5	0.333333	0.5	1	1
0	0	0.222222	0.166667	0.473684	1	0.888889	1	1	1
0	0	0.111111	0.25	0.526316	0.9	0.888889	0.833333	1	1
0	0.333333	0.444444	0.25	0.473684	0.6	0.555556	0.666667	0	1
0.5	1	0.666667	0.583333	0.736842	0.8	0.444444	0.833333	0	1
0	0	0	0	0.473684	0.7	0.888889	1	1	1
0	0	0.111111	0.25	0.578947	0.8	0.888889	0.833333	1	1
0	1	0.888889	0.833333	0.947368	0.8	0.777778	1	1	1
0	0	0	0.166667	0.473684	0.9	1	1	1	1
0	0	0.333333	0.166667	0.578947	0.6	1	1	1	1
0.5	0.333333	0.555556	0.5	0.736842	0.7	0.666667	1	1	1
0	0.666667	0.444444	0.833333	0.578947	0.6	0.555556	0.666667	0	1
0.5	0	0.555556	0.5	0.578947	0.7	0.444444	1	1	1
0	0	0.333333	0.166667	0.578947	0.9	0.888889	1	0	1
0	0.666667	0.555556	0.666667	0.526316	0.5	0.444444	0.5	0	1
0	0.333333	0.111111	0.333333	0.526316	0.8	0.888889	1	0	1
0	1	0.444444	0.5	0.684211	0.6	0.666667	0.333333	0	1
0	0	0	0.166667	0.526316	0.8	0.888889	1	1	1
0	0	0.222222	0.166667	0.473684	0.7	0.888889	1	1	1
0	0	0	0.0833333	0.526316	0.9	1	1	1	1
0.5	0.333333	0.222222	0.25	0.368421	0.7	0.888889	0.833333	0	1
0.5	0	0.222222	0.333333	0.684211	0.8	0.444444	0.833333	0	1
0	0.666667	0.333333	0.333333	0.684211	0.7	0.888889	0.833333	0	1
0	0	0.333333	0.666667	0.578947	0.7	1	1	1	1
0	0	0.111111	0.333333	0.421053	0.6	0.888889	1	1	1
0.5	1	0.777778	0.583333	0.736842	0.6	0.666667	0.833333	1	1
0.5	0.333333	0.222222	0.416667	0.526316	0.7	0.666667	0.833333	1	1
0	0.333333	0.222222	0.416667	0.578947	0.7	0.888889	0.833333	1	1
0	0	0.111111	0.416667	0.421053	0.5	0.777778	1	0	1
0	0	0	0.333333	0.631579	0.8	0.888889	0.833333	1	1
0	0.333333	0.444444	0.0833333	0.315789	0.5	0.555556	0.833333	0	1
0	0.333333	0.333333	0.25	0.684211	0.9	1	0.833333	1	1
0	0	0.111111	0.25	0.315789	0.7	0.888889	1	1	1
0	0	0.333333	0.0833333	0.368421	0.9	1	0.833333	1	1
0.5	0	0.222222	0.25	0.526316	0.8	1	1	1	1
0	0.333333	0.111111	0.166667	0.315789	0.8	0.777778	1	1	1
0	0	0	0.333333	0.526316	0.9	0.666667	0.833333	1	1
0	0.333333	0.333333	0.333333	0.473684	0.4	0.555556	0.666667	0	1
0	0	0.444444	0.416667	0.736842	0.6	0.888889	1	1	1
0	0.666667	0.444444	0.5	0.421053	0.5	0.666667	0.833333	0	1
0	0.333333	0	0.166667	0.421053	0.6	0.777778	0.666667	0	1
0	0.666667	0.555556	0.666667	0.473684	0.4	0.444444	0.5	0	1
0	0.666667	0.555556	0.583333	0.684211	0.5	0.444444	0.833333	1	1
0	0	0	0.0833333	0.578947	0.6	1	1	1	1
0	0	0.111111	0.5	0.263158	0.6	0.666667	0.666667	0	1
0	0.333333	0	0.333333	0.473684	1	1	0.666667	1	1
0	0.333333	0.111111	0.416667	0.684211	0.9	1	1	1	1
0	0.333333	0.333333	0.333333	0.526316	0.8	0.888889	0.833333	1	1
0	0	0	0	0.473684	1	1	1	1	1
0	0	0	0	0.473684	0.9	1	1	1	1
0	0	0	0.25	0.473684	0.8	0.888889	0.833333	1	1
0	0	0	0	0.473684	0.7	1	1	1	1
0	1	0.111111	0.416667	0.473684	0.4	0.777778	0.833333	1	1
0	0	0	0	0.526316	1	1	1	1	1
0	0.333333	0.111111	0.25	0.368421	0.6	0.888889	0.833333	1	1
0	0.666667	0.555556	0.416667	0.473684	0.5	0.555556	0.5	0	1
0	0	0.222222	0	0.368421	0.8	0.888889	1	1	1
0	0	0.444444	0.416667	0.631579	1	0.666667	0.833333	1	1
0	0.666667	0.111111	0.416667	0.578947	0.8	0.888889	0.666667	1	1
0	1	0.333333	0.583333	0.631579	0.6	0.555556	0.833333	1	1
0	0	0.222222	0.166667	0.631579	0.6	1	0.833333	1	1
0	0.333333	0.444444	0.75	0.631579	0.5	0.777778	0.5	0	1
0	0.333333	0.555556	0.0833333	0.526316	0.7	0.777778	0.833333	1	1
0	0	0.222222	0.166667	0.631579	1	0.777778	1	1	1
0	0.333333	0.222222	0.25	0.368421	0.5	0.555556	1	0	1
0	0	0	0.166667	0.473684	0.8	0.888889	1	1	1
0	0.333333	0	0.25	0.526316	0.5	0.777778	0.833333	0	1
0.5	0.333333	0.222222	0.25	0.473684	0.5	0.333333	0.666667	0	1
0	0.333333	0.555556	0.75	0.421053	0.6	0.555556	0.666667	1	1
0	0.333333	0	0.5	0.526316	0.7	0.777778	0.833333	1	1
0	0	0	0.0833333	0.473684	0.8	1	1	1	1
0.5	0.333333	0.222222	0.416667	0.368421	0.6	0.555556	0.333333	1	1
0	0	0.222222	0.333333	0.526316	0.7	0.666667	1	1	1
0	0	0	0.333333	0.684211	0.9	1	1	1	1
0	0.666667	0.444444	0.5	0.736842	1	1	1	1	1
0	0.333333	0.444444	0.166667	0.526316	0.9	1	1	1	1
0	0.333333	0.222222	0.5	0.526316	0.7	0.777778	1	1	1
0	0.333333	0.444444	0.25	0.473684	0.8	0.666667	0.666667	0	1
0	0	0.111111	0.75	0.684211	0.5	0.555556	0.833333	0	1
0	0.666667	0.444444	0.5	0.421053	0.6	0.444444	0.333333	0	1
0	0.333333	0.444444	0.833333	0.578947	0.5	0.555556	0.666667	1	1
0	0	0	0.0833333	0.473684	1	1	1	1	1
0	1	0.666667	0.583333	0.368421	0.6	0.777778	1	0	1
0	0.333333	0	0.166667	0.473684	0.7	0.777778	1	1	1
0	0	0	0.166667	0.368421	0.4	0.666667	0.5	0	1
0	0	0	0.166667	0.631579	1	1	1	1	1
0	0.666667	0.444444	0.416667	0.736842	0.6	0.777778	0.666667	0	1
0	0.333333	0.555556	0.666667	0.526316	0.3	0.444444	0.5	0	1
0	0.333333	0.333333	0.416667	0.315789	0.5	0.444444	0.5	0	1
0	0	0.444444	0.666667	0.684211	0.5	0.555556	0.833333	1	1
0	0	0	0.166667	0.421053	0.7	1	1	1	1
0	0	0	0.25	0.578947	1	0.888889	0.833333	1	1
0	1	0.333333	0.583333	0.631579	0.6	0.777778	0.833333	0	1
0	0.333333	0.333333	0.5	0.526316	0.7	0.666667	0.833333	1	1
0	0	0.222222	0.166667	0.526316	0.7	0.888889	1	1	1
0.5	1	0.555556	0.666667	0.736842	0.5	0.666667	0.333333	1	1
0	0.666667	0	0.166667	0.631579	0.8	0.777778	1	1	1
0	0	0.333333	0.25	0.631579	0.7	0.888889	1	1	1
0.5	0.333333	0.444444	0.666667	0.736842	0.8	0.666667	1	0	1
0.5	0.333333	0	0.333333	0.526316	0.6	0.777778	1	1	1
0	0.333333	0.555556	0.5	0.684211	0.5	0.333333	0.5	1	1
1	0.333333	0.444444	0.666667	0.473684	0.7	0.444444	0.5	0	1
0.5	0.666667	0.444444	0.583333	0.578947	0.6	0.888889	1	0	1
0.5	0.333333	0.222222	0.833333	0.368421	0.3	0.666667	0.5	0	1
0	0.666667	0.666667	0.666667	0.473684	0.4	0.444444	0.5	0	1
0	0	0	0.333333	0.473684	0.9	0.888889	1	1	1
0	0	0.111111	0.333333	0.473684	1	0.888889	1	1	1
0	0	0	0.166667	0.578947	0.7	0.666667	1	1	1
0	0.333333	0.222222	0.416667	0.631579	0.9	0.777778	1	1	1
0	0	0.555556	0.5	0.421053	0.8	0.777778	0.833333	0	1
0	0	0.222222	0.25	0.578947	0.6	0.777778	0.666667	1	1
0	0	0.111111	0	0.421053	0.8	0.888889	0.833333	1	1
0	0	0.111111	0.25	0.578947	1	1	1	1	1
0	0.666667	0.333333	0.416667	0.526316	0.9	0.888889	0.833333	1	1
0.5	1	0.555556	0.416667	0.368421	0.5	0.444444	0.666667	0	1
1	0.666667	0.555556	0.833333	0.736842	0.7	0.555556	0.666667	0	1
0	0	0.111111	0	0.631579	0.9	0.888889	1	1	1
0	0	0.111111	0.0833333	0.368421	0.7	0.888889	1	1	1
0.5	0.333333	0.111111	0.0833333	0.473684	0.9	0.888889	0.833333	1	1
0	0	0.333333	0.0833333	0.526316	0.9	0.777778	1	1	1
0.5	0.666667	0.444444	0.5	0.473684	0.5	0.444444	0.666667	0	1
0.5	0	0.555556	0.583333	0.736842	0.7	0.888889	0.5	1	1
0	0	0	0.416667	0.368421	0.6	0.888889	1	1	1
0	0	0	0.166667	0.368421	1	0.666667	1	1	1
0.5	0.666667	0.333333	0.666667	0.684211	0.8	0.666667	0.666667	0	1
0.5	0.666667	0.555556	0.583333	0.526316	0.5	0.444444	0.333333	0	1
0	1	0.444444	0.25	0.368421	0.7	0.666667	0.833333	1	1
0.5	0.333333	0.444444	0.416667	0.526316	1	0.888889	0.833333	0	1
0.5	0	0.666667	0.583333	0.631579	0.6	0.777778	0.666667	1	1
0	0.666667	0.333333	0.25	0.315789	0.4	0.555556	0.833333	1	1
0	0.333333	0.444444	0.5	0.684211	0.6	0.777778	0.833333	0	1
0	0.333333	0.111111	0.0833333	0.473684	0.5	0.666667	0.666667	0	1
0.5	0	0.333333	0.5	0.526316	0.8	0.777778	0.833333	1	1
0	0.333333	0.111111	0.25	0.473684	0.5	0.666667	1	1	1
0	0	0	0	0.526316	0.8	1	1	1	1
0.5	0.666667	0.111111	0.333333	0.631579	0.9	0.888889	0.833333	1	1
0	0.666667	0.111111	0.25	0.631579	0.7	0.777778	0.666667	1	1
0	0.333333	0.555556	0.416667	0.368421	0.6	0.777778	0.666667	1	1
0	0	0	0.333333	0.473684	0.7	0.777778	1	1	1
0	0.666667	0.333333	0.666667	0.473684	0.4	0.444444	0.5	0	1
0	0	0.666667	0.5	0.473684	0.7	0.777778	0.833333	1	1
0	0	0	0.416667	0.526316	0.7	1	1	1	1
0	0.333333	0.444444	0.416667	0.578947	0.5	0.444444	0.666667	0	1
0	0.333333	0.333333	0.0833333	0.631579	0.8	0.555556	0.833333	1	1
1	0.5	0.285714	0.444444	0.608696	0.545455	0.555556	1	1	0
0	0	0.285714	0.333333	0.652174	0.727273	0.555556	0.333333	1	0
0	0.5	0.142857	0.444444	0.391304	0.363636	0.666667	1	0.5	0
0	0.666667	0	0.444444	0.826087	1	0.888889	1	1	0
1	0.5	0.714286	0.444444	0.478261	0.545455	0.444444	0.666667	1	0
0	0.5	0.285714	0.777778	0.782609	1	0.888889	0.666667	1	0
1	0.333333	0.571429	0.333333	0.565217	0.545455	0.444444	0.333333	1	0
0	0.166667	0	0.222222	0.521739	0.363636	0.333333	0.333333	0	0
0	0.166667	0.428571	0.444444	0.565217	0.636364	0.777778	0.666667	1	0
0	0	0.142857	0.111111	0.478261	0.818182	1	1	1	0
1	0.333333	0.571429	0.333333	0.521739	0.545455	0.444444	0	1	0
0	0.333333	0.142857	0.444444	0.26087	0.272727	0.444444	0.666667	0.5	0
1	0.166667	0.428571	0.555556	0.521739	0.727273	1	0.666667	1	0
0	0	0	0.111111	0.608696	1	1	1	1	0
1	0.333333	0.571429	0.333333	0.565217	0.545455	0.444444	0	1	0
0	0.333333	0.428571	0.222222	0.26087	0.181818	0.444444	0.666667	0.5	0
1	0.333333	0.428571	0.333333	0.608696	0.636364	0.444444	0	1	0
0	0	0	0.111111	0.608696	0.818182	1	1	1	0
0	0.166667	0.142857	0.555556	0.608696	0.727273	0.444444	1	1	0
0	0.5	0.142857	0.555556	0.565217	0.454545	0.222222	0.333333	1	0
0	0.333333	0.285714	0.444444	0.434783	0.727273	0.888889	1	1	0
0	0	0	0.222222	0.565217	0.818182	0.666667	0.666667	1	0
1	0.5	0.571429	0.444444	0.652174	0.545455	0.666667	0.666667	1	0
1	0.166667	0.428571	0.666667	0.434783	0.545455	0.555556	0.666667	0	0
1	0.166667	0.142857	0.222222	0.652174	0.727273	1	0.333333	1	0
0	0.166667	0	0.444444	0.478261	0.636364	0.666667	1	1	0
0	0	0.285714	0.333333	0.521739	0.727273	1	1	1	0
0	0.5	0.857143	0.666667	0.565217	0.727273	0.555556	0.333333	1	0
0	0	0.142857	0.111111	0.608696	0.818182	1	0.666667	1	0
0	0.666667	0.285714	0.222222	0.521739	0.909091	0.555556	0.666667	0.5	0
0	0.666667	0.428571	0.444444	0.73913	0.727273	0.777778	1	1	0
1	0.166667	0.142857	0.444444	0.434783	0.818182	0.555556	0.333333	1	0
0	0	0.285714	0.222222	0.695652	0.636364	0.777778	1	1	0
0	0.333333	0.428571	0.555556	0.521739	0.454545	0.666667	0.333333	1	0
1	0.333333	0.428571	0.333333	0.521739	0.545455	0.777778	0.333333	1	0
0	0	0.142857	0.222222	0.434783	0.909091	1	1	1	0
0	0	0.142857	0.222222	0.521739	0.818182	1	1	1	0
0	0.666667	0.142857	0.555556	0.478261	0.727273	0.333333	0	1	0
0	0	0	0.333333	0.478261	0.818182	1	1	1	0
0	0.666667	0.428571	0.666667	0.826087	0.727273	0.333333	1	1	0
0	0	0.142857	0.333333	0.565217	0.727273	0.666667	0.666667	1	0
0	0	0.142857	0.222222	0.347826	0.727273	1	1	1	0
0	0	0	0	0.478261	1	1	1	1	0
0	0	0.142857	0.111111	0.478261	1	1	1	1	0
0	0	0	0	0.521739	0.727273	0.888889	1	1	0
1	0.166667	0.428571	0.555556	0.391304	0.909091	0.777778	1	1	0
0	0	0.285714	0.555556	0.521739	0.636364	0.555556	0	1	0
0	0.166667	0.142857	0.333333	0.652174	0.454545	0.888889	0.333333	1	0
1	0.333333	0.285714	0.333333	0.478261	0.545455	0.555556	0	1	0
1	0.5	0.285714	0.444444	0.608696	0.727273	0.666667	0.333333	1	0
0	0.333333	0.428571	0.444444	0.608696	0.545455	0.555556	0.333333	1	0
0	0.166667	0.285714	0.222222	0.608696	0.818182	1	1	1	0
1	0.166667	0.285714	0.222222	0.434783	0.363636	0.111111	0.666667	1	0
1	0.666667	0.857143	0.888889	0.304348	0.272727	0.222222	0.333333	0.5	0
1	0.166667	0.571429	0.444444	0.521739	0.454545	0.333333	0	1	0
0	0.333333	0.285714	0.444444	0.434783	0.454545	0.555556	0	0.5	0
0	0.833333	0.714286	0.555556	0.521739	0.454545	0.222222	0.666667	0	0
0	0.333333	0.571429	0.555556	0.73913	0.636364	0.444444	1	0.5	0
0	0.666667	0.428571	0.444444	0.608696	0.454545	0.555556	0.666667	0.5	0
0	0	0.142857	0.222222	0.478261	0.727273	0.888889	1	1	0
0	0.666667	0.857143	0.555556	0.521739	0.545455	0.888889	1	0.5	0
0	0	0	0.333333	0.565217	0.727273	0.888889	0.666667	1	0
0	0	0	0.222222	0.695652	0.727273	1	1	1	0
0	0.166667	0.285714	0.444444	0.478261	0.909091	1	1	1	0
1	0.5	0.428571	0.444444	0.521739	0.545455	0.555556	0.333333	1	0
1	0.166667	0.428571	0.555556	0.434783	0.363636	0.444444	0.333333	1	0
0	0	0.142857	0.333333	0.565217	0.818182	1	1	1	0
0	0.333333	0.142857	0.111111	0.391304	0.545455	0.777778	0.333333	1	0
0	0	0.142857	0.555556	0.565217	0.454545	0.666667	0.333333	0.5	0
0	0.166667	0	0.111111	0.652174	0.636364	0.888889	1	1	0
0	0.333333	0.142857	0.111111	0.608696	0.818182	0.888889	0.666667	1	0
1	0	0.714286	0.111111	0.652174	0.454545	0.666667	0.666667	1	0
0	0	0	0.333333	0.565217	0.636364	0.777778	1	1	0
0	0	0.142857	0.222222	0.695652	0.818182	0.777778	0.666667	1	0
0	0	0.142857	0.333333	0.521739	0.545455	1	0.666667	1	0
0	0	0.428571	0.111111	0.652174	0.909091	0.888889	1	1	0
1	0.5	0.428571	0.444444	0.521739	0.454545	0.444444	0	1	0
0	0.166667	0.428571	0.666667	0.73913	0.818182	1	1	0.5	0
0	0.333333	0.428571	0.444444	0.695652	0.727273	0.666667	0.333333	1	0
0	0	0.142857	0.222222	0.652174	0.545455	1	1	1	0
0	0	0.142857	0.222222	0.652174	0.818182	1	0.666667	1	0
0	0	0.142857	0.222222	0.478261	0.818182	0.888889	1	1	0
1	0.166667	0.285714	0.444444	0.478261	0.727273	0.555556	0.666667	1	0
1	0.333333	0.857143	0.333333	0.73913	0.636364	0.666667	1	1	0
1	0.666667	0.285714	0.555556	0.608696	0.545455	0.444444	1	0.5	0
1	0.333333	0.571429	0.222222	0.652174	0.545455	0.444444	0	1	0
0	0.166667	0	0.333333	0.608696	0.818182	0.555556	1	1	0
1	0.333333	0.857143	0.666667	0.695652	0.636364	0.777778	0.333333	1	0
1	0.5	0.571429	0.555556	0.652174	0.454545	0.444444	0.666667	0.5	0
0	0.5	0.285714	0.888889	0.565217	0.909091	0.666667	1	1	0
0	0.166667	0.714286	0.333333	0.478261	0.909091	0.666667	0.666667	1	0
1	0.5	0.428571	0.444444	0.565217	0.272727	0.666667	0	0	0
0	0	0	0.111111	0.652174	0.818182	1	0.666667	1	0
0	0	0	0	0.652174	0.818182	0.888889	1	1	0
0	0	0	0	0.608696	1	0.888889	1	1	0
0	0.5	0.428571	0.444444	0.652174	0.545455	0.555556	1	0.5	0
1	0	0.428571	0.333333	0.608696	0.636364	0.555556	0	1	0
1	0.333333	0.285714	0.444444	0.521739	0.454545	0.444444	0.333333	1	0
0	0.166667	0.142857	0.111111	0.565217	1	0.888889	1	1	0
0	0	0.285714	0.333333	0.565217	0.909091	0.666667	1	1	0
0	0	0.142857	0.222222	0.478261	1	1	1	1	0
0	0.166667	0.285714	0.111111	0.652174	0.727273	0.888889	1	1	0
0	0	0	0	0.521739	0.909091	1	1	1	0
0	0.166667	0	0.111111	0.565217	0.545455	0.888889	1	1	0
0	0.166667	0.428571	0.222222	0.521739	0.454545	0.666667	0.666667	0.5	0
1	0.333333	0.571429	0.333333	0.478261	0.545455	0.555556	0.333333	1	0
0	0.333333	0.428571	0.444444	0.652174	0.727273	0.888889	1	1	0
0	0.333333	0.142857	0.333333	0.782609	0.909091	0.666667	1	1	0
0	0.333333	0.285714	0.777778	0.565217	0.545455	0.777778	0.333333	1	0
0	0	0.142857	0.333333	0.608696	0.818182	0.777778	1	1	0
1	0.333333	0.428571	0.777778	0.608696	0.363636	0.444444	0.333333	0	0
0	0.166667	0.142857	0.333333	0.608696	0.818182	0.888889	1	1	0
0	0.666667	0.428571	0.666667	0.652174	0.727273	0.555556	0.333333	1	0
1	0.5	0.428571	0.555556	0.565217	0.545455	0.666667	1	0	0
0	0	0	0.111111	0.521739	0.909091	1	1	1	0
1	0	0.571429	0.333333	0.652174	0.545455	0.777778	0.333333	1	0
0	0.333333	0.285714	0.555556	0.652174	0.545455	0.666667	0.666667	0.5	0
0	0.333333	0.285714	0.444444	0.565217	0.636364	1	0.666667	1	0
1	0.333333	0.428571	0.333333	0.521739	0.545455	0.444444	0	1	0
0	0.333333	0.142857	0.555556	0.565217	0.636364	0.888889	1	1	0
1	0	0.285714	0.333333	0.652174	0.636364	0.777778	0.666667	1	0
0	0	0.285714	0.222222	0.347826	0.454545	0.777778	0.666667	1	0
1	0.333333	0.428571	0.444444	0.565217	0.545455	0.444444	0	1	0
0	0	0	0.111111	0.695652	0.727273	1	1	1	0
0	0.166667	0.285714	0.333333	0.478261	0.545455	0.777778	0.333333	1	0
0	0.166667	0	0.333333	0.347826	0.181818	0.888889	0.333333	0.5	0
1	0.333333	0.428571	0.333333	0.565217	0.545455	0.444444	0	1	0
1	0.333333	0.428571	0.444444	0.608696	0.545455	0.444444	0	1	0
0	0.333333	0	0	0.608696	0.909091	1	1	1	0
0	0	0	0.111111	0.565217	0.909091	1	0.666667	1	0
0	0.333333	0	0.222222	0.608696	0.818182	0.888889	0.666667	1	0
0	0.166667	0.142857	0.222222	0.608696	0.727273	0.888889	1	1	0
1	0.166667	0.285714	0.555556	0.434783	0.454545	0.555556	1	1	0
1	0	0.285714	0.111111	0.565217	0.545455	0.444444	0	1	0
0	0	0.142857	0.333333	0.565217	0.727273	0.777778	0.666667	1	0
0	0	0	0	0.565217	0.909091	1	1	1	0
0	0	0.285714	0.333333	0.565217	0.727273	0.777778	0.333333	1	0
0	0	0.142857	0.444444	0.565217	0.727273	1	1	1	0
0	0	0.142857	0.222222	0.652174	0.727273	1	1	1	0
0	0.333333	0.428571	0.444444	0.608696	0.636364	0.333333	1	0.5	0
0	0	0	0.111111	0.565217	1	1	1	1	0
0	0.166667	0.142857	0.111111	0.565217	0.818182	1	1	1	0
1	0	0	0.333333	0.695652	0.909091	0.888889	1	1	0
0	0	0	0.111111	0.565217	1	1	1	1	0
0	0.333333	0.142857	0.222222	0.652174	0.727273	1	0.666667	1	0
0	0.166667	0	0.111111	0.434783	0.818182	0.777778	1	1	0
0	0	0	0.222222	0.565217	0.818182	0.888889	1	1	0
0	0.333333	0.142857	0.444444	0.565217	0.727273	1	0.666667	1	0
0	0	0.428571	0.666667	0.608696	0.454545	0.555556	0.666667	1	0
0	0.166667	0.142857	0.222222	0.565217	0.636364	0.666667	1	1	0
0	0	0.285714	0.333333	0.695652	0.727273	0.888889	1	1	0
0	0	0	0.111111	0.565217	0.909091	1	1	1	0
1	0.166667	0	0	0.391304	0.818182	0.888889	0.666667	1	0
0	0	0.142857	0.111111	0.521739	0.727273	0.888889	1	1	0
0	0	0.142857	0.111111	0.695652	1	1	0.666667	1	0
0	0	0	0	0.565217	0.818182	1	1	1	0
1	0.333333	0.571429	0.333333	0.565217	0.545455	0.444444	0	1	0
1	0.166667	0.428571	0.333333	0.565217	0.545455	0.444444	0	1	0
1	0.666667	0.428571	0.666667	0.434783	0.545455	0.444444	0.666667	0.5	0
0	0	0.142857	0.111111	0.391304	0.363636	0.666667	0.666667	1	0
0	0.333333	0.285714	0.333333	0.695652	0.545455	0.666667	0.666667	1	0
0	0	0	0.111111	0.652174	0.909091	1	1	1	0
0	0.333333	0.142857	0.333333	0.565217	0.545455	0.666667	0.666667	1	0
0	0	0	0.111111	0.521739	1	0.888889	1	1	0
0	0.333333	0.571429	0.555556	0.652174	0.454545	0.444444	0.333333	0	0
0	0	0	0	0.478261	0.909091	1	1	1	0
1	0.333333	0.285714	0.333333	0.608696	0.727273	0.777778	0	1	0
0	0.166667	0	0	0.565217	0.909091	1	1	1	0
0	0	0.285714	0	0.521739	0.909091	0.888889	1	1	0
0	0.666667	0.571429	0.444444	0.565217	0.454545	0.666667	0.333333	1	0
0	0.166667	0.714286	0.222222	0.478261	0.818182	0.777778	0.666667	1	0
0	0.166667	0.142857	0.333333	0.478261	0.636364	0.888889	1	1	0
0	0.333333	0.285714	0.444444	0.652174	0.636364	0.888889	1	1	0
0	0.166667	0.428571	0.444444	0.565217	0.909091	0.888889	1	1	0
0	0.333333	0.428571	0.555556	0.565217	0.909091	0.888889	1	1	0
0	0	0.714286	0.444444	0.565217	0.727273	0.777778	1	0.5	0
0	0.166667	0	0	0.565217	0.909091	1	1	1	0
1	0.166667	0.714286	0.555556	0.521739	0.545455	0.555556	0	1	0
0	0.5	0.142857	0.666667	0.73913	0.727273	0.888889	1	1	0
0	0	0.571429	0.222222	0.652174	0.636364	0.777778	0.666667	1	0
0	0.166667	0	0.222222	0.217391	0.727273	0.888889	1	1	0
1	0.333333	0.428571	0.333333	0.521739	0.454545	0.444444	0	1	0
0	0.166667	0.285714	0.555556	0.73913	0.818182	0.888889	1	1	0
0	0.5	0.571429	0.666667	0.565217	0.636364	0.555556	0.333333	1	0
0	0	0	0	0.608696	1	1	1	1	0
0	0.166667	0.428571	0.333333	0.434783	0.363636	0.777778	1	1	0
1	0.5	0.571429	0.222222	0.565217	0.545455	0.555556	0	1	0
1	0.333333	0.285714	0.222222	0.565217	0.454545	0.555556	0	1	0
1	0.166667	0.142857	0.444444	0.521739	0.454545	0.444444	0	0	0
1	0.333333	0.285714	0.222222	0.521739	0.454545	0.444444	0	1	0
0	0.333333	0	0.333333	0.521739	0.545455	0.888889	0.666667	1	0
1	0.166667	0.571429	0.333333	0.478261	0.727273	0.222222	0.333333	0.5	0
1	0.333333	0.571429	0.333333	0.565217	0.363636	0.444444	0	1	0
0	0	0	0.111111	0.434783	0.636364	0.777778	0.333333	1	0
0	0	0.285714	0.333333	0.434783	0.818182	0.777778	1	1	0
0	0	0	0.222222	0.521739	0.727273	1	1	1	0
0	0.166667	0	0.333333	0.608696	0.727273	0.777778	1	1	0
1	0.166667	0.428571	0.555556	0.695652	0.545455	0.777778	0.666667	1	0
1	0.166667	0.571429	0.333333	0.652174	0.363636	0.444444	0	0.5	0
0	0.666667	0.571429	0.555556	0.521739	0.454545	0.555556	1	1	0
0	0	0.142857	0.111111	0.608696	1	0.888889	1	1	0
0	0.166667	0.142857	0.222222	0.521739	0.545455	0.333333	0.333333	1	0
1	0.166667	0.428571	0.333333	0.478261	0.545455	0.444444	0	1	0
0	0	0	0	0.608696	1	1	1	1	0
0	0	0.142857	0.111111	0.478261	0.818182	0.888889	1	1	0
0	0	0	0.333333	0.565217	0.818182	0.888889	1	1	0
1	0.166667	0.285714	0.222222	0.434783	0.363636	0.555556	0	0.5	0
0.5	0.333333	0.222222	0.416667	0.578947	0.5	1	0.5	1	0
0.5	0	0.333333	0.5	0.526316	0.7	1	1	0	0
0	0.333333	0	0.166667	0.578947	0.6	0.777778	0.833333	1	0
0	0.666667	0.333333	0.666667	0.736842	0.6	0.777778	1	1	0
0	0.333333	0.222222	0.416667	0.526316	0.8	1	0.5	0	0
0.5	0	0.222222	0.25	0.578947	1	0.888889	0.833333	0	0
0	0	0	0.166667	0.526316	0.7	1	1	1	0
0	0.333333	0.222222	0.416667	0.315789	0.5	0.555556	0.833333	1	0
0	0	0.222222	0.333333	0.578947	1	0.888889	1	1	0
1	0	0.111111	0.416667	0.631579	0.6	0.555556	0.833333	1	0
0	0.666667	0.333333	0.416667	0.368421	0.4	0.777778	0.833333	0	0
0	0	0.111111	0.25	0.421053	0.6	0.777778	1	1	0
0	0.333333	0.444444	0.75	0.473684	0.5	0.666667	0.5	0	0
0.5	0.666667	0.555556	0.666667	0.526316	0.6	0.444444	0.5	0	0
0	0.666667	0.555556	0.666667	0.473684	0.4	0.444444	0.5	0	0
0	0	0	0.166667	0.421053	0.9	0.888889	1	1	0
0	0	0.111111	0.416667	0.578947	0.7	0.666667	0.833333	1	0
0.5	0.666667	0.444444	0.666667	0.368421	0.8	0.444444	0.833333	0	0
0.5	0.333333	0	0.666667	0.631579	0.7	0.777778	0.666667	1	0
0.5	0.666667	0.666667	0.333333	0.578947	0.8	0.555556	0.333333	0	0
0	0.666667	0.555556	0.75	0.526316	0.5	0.444444	0.5	0	0
0	0.666667	0.555556	0.666667	0.473684	0.4	0.444444	0.5	0	0
0.5	0.666667	0.666667	0.75	0.789474	0.7	0.777778	0.833333	0	0
0	1	0.444444	0.333333	0.631579	0.7	0.777778	0.666667	1	0
0	0.333333	0.333333	0.333333	0.526316	0.7	0.444444	1	0	0
0	0	0.444444	0.5	0.526316	1	1	1	1	0
0	0	0	0.166667	0.578947	0.8	0.888889	1	1	0
0	0	0	0.416667	0.526316	0.7	0.888889	0.833333	1	0
0	0	0.111111	0.5	0.684211	1	0.888889	0.666667	1	0
0	0	0.333333	0.333333	0.684211	0.8	0.888889	0.833333	1	0
0.5	0.333333	0.777778	0.583333	0.526316	0.6	0.333333	0.333333	0	0
0.5	0.666667	0.111111	0.666667	0.631579	1	0.555556	0.833333	0	0
0	0	0.444444	0.416667	0.421053	0.5	0.666667	0.5	0	0
0.5	1	0.555556	0.583333	0.473684	0.6	0.777778	0.333333	1	0
0	0	0	0.333333	0.368421	0.5	0.555556	0.666667	1	0
0	0.666667	0.555556	0.666667	0.421053	0.4	0.444444	0.5	0	0
0	0.666667	0.333333	0.416667	0.421053	0.3	0.666667	0.833333	0	0
0	0.666667	0.555556	0.666667	0.473684	0.3	0.444444	0.5	0	0
0	0.666667	0.555556	0.666667	0.473684	0.4	0.444444	0.5	0	0
0	0	0.333333	0.5	0.473684	0.4	0.555556	0.5	0	0
0	0	0	0	0.473684	1	1	1	1	0
1	0.333333	0.777778	0.833333	0.736842	0.9	0.555556	0.333333	0	0
0	0	0.111111	0.0833333	0.473684	0.8	0.888889	0.833333	1	0
0	0	0	0	0.473684	1	0.888889	1	1	0
0	0.333333	0.666667	0.583333	0.473684	0.5	0.444444	0.666667	1	0
0	0	0.111111	0.25	0.526316	0.7	1	0.833333	1	0
0	0.666667	0.555556	0.666667	0.473684	0.4	0.444444	0.5	0	0
1	0.333333	0.111111	0.75	0.421053	0.4	0.444444	0.666667	1	0
0.5	0.333333	0.777778	0.75	0.789474	0.9	1	1	1	0
0	0.666667	0.555556	0.583333	0.473684	0.4	0.444444	0.5	0	0
0	0.666667	0.333333	0.416667	0.105263	0.3	0.222222	0.666667	0	0
0	0.666667	0.222222	0.416667	0.526316	0.8	0.888889	1	0	0
0	1	0.555556	0.583333	0.473684	0.8	0.666667	1	0	0
0	0	0	0.25	0.526316	0.5	0.888889	0.666667	1	0
0	0	0	0.333333	0.947368	0.9	1	1	1	0
0.5	0.333333	0.444444	0.416667	0.473684	0.3	0.444444	0.833333	0	0
0	0	0	0.0833333	0.526316	1	1	1	1	0
0.5	1	0.888889	0.5	0.421053	0.5	0.777778	0.5	0	0
0	0	0	0.0833333	0.526316	1	1	1	1	0
0	0	0	0	0.526316	0.9	1	0.833333	1	0
0	0	0.111111	0.333333	1	0.8	1	0.833333	1	0
0	0.666667	0.555556	0.666667	0.421053	0.4	0.444444	0.5	0	0
0	0.666667	0.444444	0.666667	0.368421	0.5	0.555556	0.5	0	0
0	0	0	0.25	0.526316	0.9	1	1	1	0
0	0	0.444444	0.25	0.368421	0.6	0.777778	0.666667	1	0
0	0	0	0.333333	0.421053	0.7	1	1	0	0
0	0.333333	0.333333	0.416667	0.473684	0.6	0.666667	0.666667	1	0
0	0	0.222222	0.25	0.947368	1	1	1	1	0
0	0.666667	0.444444	0.666667	0.526316	0.4	0.444444	0.5	0	0
0	1	0.666667	0.416667	0.526316	0.8	0.666667	0.833333	1	0
0	0.333333	0.222222	0.25	0.631579	0.7	1	0.833333	1	0
0	0.333333	0.222222	0.5	0.526316	0.4	0.777778	0.5	0	0
0	0	0.111111	0.25	0.473684	0.9	1	0.833333	1	0
0.5	0	0.333333	0.166667	0.421053	0.5	0.555556	0.666667	0	0
0	0.666667	0.555556	0.583333	0.526316	0.6	0.555556	0.833333	0	0
0	0.333333	0.555556	0.666667	0.526316	0.5	0.666667	0.666667	0	0
0	0.333333	0.222222	0.0833333	0.315789	0.9	1	0.833333	1	0
0	0.666667	0.555556	0.666667	0.526316	0.5	0.444444	0.5	0	0
0	0	0	0.416667	0.684211	0.9	0.777778	1	1	0
0	0.666667	0.666667	0.5	0.526316	0.5	0.888889	1	0	0
0.5	1	0.555556	0.333333	0.368421	0.2	0.555556	0.5	1	0
1	0	0.222222	0.333333	0.421053	0.4	0.444444	0.166667	0	0
0	0	0	0.25	0.578947	0.7	0.888889	1	1	0
0	0	0.111111	0.166667	0.421053	0.7	1	1	1	0
0	0	0	0	0.473684	1	1	1	1	0
0	0	0.111111	0.0833333	0.473684	0.8	0.888889	1	0	0
0	0.333333	0.222222	0	0.473684	0.7	1	1	1	0
0	1	0.444444	0.583333	0.473684	0.4	0.555556	0.5	1	0
0	0.666667	0.444444	0.666667	0.578947	0.4	0.444444	0.5	0	0
0	0	0.444444	0.416667	0.684211	0.7	0.888889	1	1	0
0	0.333333	0.222222	0.416667	0.473684	0.6	0.888889	1	1	0
0	0.333333	0.444444	0.416667	0.526316	0.7	0.777778	0.833333	0	0
0	0.666667	0.555556	0.666667	0.473684	0.4	0.444444	0.5	0	0
0	0.666667	0.555556	0.666667	0.473684	0.4	0.444444	0.5	0	0
0	0.333333	0.222222	0.5	0.631579	1	1	1	1	0
0	0.333333	0.333333	0.583333	0.684211	0.6	0.666667	0.5	1	0
0	0	0	0.166667	0.526316	0.9	1	1	1	0
0	0.333333	0.333333	0.666667	0.315789	0.4	0.555556	0.5	0	0
0	0.333333	0	0.333333	0.473684	0.7	1	1	0	0
0	0	0.222222	0.166667	0.631579	0.7	1	1	1	0
0	0	0	0.333333	0.526316	0.8	0.888889	1	1	0
0	0.666667	0.222222	0.416667	0.578947	0.7	0.777778	1	0	0
0.5	0.333333	0.333333	0.166667	0.421053	0.8	1	1	1	0
0.5	0.333333	0	0.416667	0.526316	0.6	0.777778	0.666667	0	0
0.5	0.333333	0.555556	0.666667	0.526316	0.5	0.444444	0.5	0	0
1	0.666667	0.555556	0.583333	0.789474	0.6	0.666667	0.666667	0	0
0.5	0.666667	0.666667	0.333333	0.473684	0.6	0.777778	1	1	0
0	0	0	0.0833333	0.473684	1	1	1	1	0
0.5	0.666667	0.555556	0.75	0.578947	0.4	0.666667	0.666667	0	0
0	0	0.222222	0.25	0.473684	0.7	0.888889	0.833333	0	0
0	1	0.777778	0.75	0.631579	0.6	0.555556	1	1	0
0	0	0	0.416667	0.578947	1	1	0.833333	0	0
0	0.333333	0	0.0833333	0.315789	0.9	0.888889	0.833333	1	0
0	0	0.222222	0.333333	0.526316	0.8	0.777778	0.833333	1	0
0	0.666667	0.555556	0.666667	0.421053	0.4	0.444444	0.333333	0	0
0	0	0	0.333333	0.473684	1	1	1	1	0
0	0	0.333333	0.25	0.684211	0.5	0.777778	0.833333	1	0
0	1	0.333333	0.5	0.473684	0.7	0.666667	0.5	1	0
0	0	0	0.0833333	0.526316	0.9	0.888889	1	1	0
0	0	0.111111	0.25	0.578947	0.6	0.888889	1	1	0
0	0	0.111111	0.416667	0.421053	0.8	1	1	1	0
0	0.333333	0	0.25	0.473684	0.9	0.666667	0.833333	1	0
0	0	0	0	0.578947	1	1	1	1	0
0	0.666667	0.555556	0.666667	0.473684	0.4	0.444444	0.5	0	0
0	0.666667	0.555556	0.666667	0.473684	0.4	0.444444	0.666667	0	0
0	0	0	0.333333	0.526316	0.7	1	1	1	0
0.5	0.333333	0.333333	0.416667	0.578947	0.8	1	1	1	0
0	0	0.111111	0.416667	0.473684	0.6	0.777778	1	1	0
0	0	0.111111	0.25	0.526316	0.7	1	0.833333	1	0
0	1	0.444444	0.333333	0.631579	0.6	0.444444	0.5	1	0
0	0.666667	0.555556	0.5	0.578947	0.6	0.555556	0.833333	0	0
0	0	0.222222	0.333333	0.315789	0.6	0.666667	0.833333	1	0
0	0	0.222222	0.25	0.894737	0.9	1	1	1	0
0	0.666667	0.666667	0.666667	0.473684	0.4	0.666667	0.333333	0	0
0	0	0	0.5	0.421053	0.8	0.888889	1	1	0
0	0.666667	0.555556	0.666667	0.473684	0.4	0.444444	0.5	0	0
0	0.333333	0	0.333333	0.736842	0.8	0.444444	1	1	0
0	1	0.444444	0.583333	0.473684	0.4	0.666667	0.833333	0	0
0	0	0	0.0833333	0.473684	0.6	0.888889	1	0	0
0	0.666667	0.555556	0.666667	0.578947	0.4	0.444444	0.5	0	0
0	0.666667	0.666667	0.583333	0.473684	0.5	0.444444	0.666667	0	0
0	0	0	0.0833333	0.526316	0.8	1	1	1	0
0	0.333333	0.444444	0.583333	0.578947	0.8	0.555556	0.5	1	0
0	0	0.222222	0.166667	0.526316	0.8	0.888889	1	1	0
0	0	0.222222	0.333333	0.631579	0.8	1	1	1	0
0	0.666667	0.555556	0.666667	0.526316	0.5	0.666667	0.5	0	0
0	0.333333	0.222222	0.5	0.578947	0.7	1	1	1	0
0	0	0	0.333333	0.789474	0.9	1	1	1	0
0	0	0.222222	0.25	0.421053	0.8	0.888889	0.833333	1	0
0	0.333333	0.111111	0.166667	0.684211	0.6	0.777778	1	1	0
0	0.666667	0.555556	0.666667	0.473684	0.4	0.444444	0.5	0	0
0	0	0	0.0833333	0.526316	0.9	0.777778	1	1	0
0	0	0.333333	0.5	0.526316	0.9	0.888889	1	1	0
0	0.666667	0.333333	0.333333	0.315789	0.3	0.444444	0.5	0	0
0	0.666667	0.444444	0.583333	0.473684	0.6	0.444444	0.5	0	0
0	0.333333	0.555556	0.666667	0.368421	0.3	0.444444	0.666667	1	0
0	0.666667	0.555556	0.666667	0.526316	0.7	0.777778	0.833333	1	0
0.5	0.333333	0.222222	0.333333	0.631579	0.5	0.666667	0.833333	1	0
0.5	0	0.444444	0.333333	0.578947	0.5	0.333333	0.666667	0	0
0	0.333333	0.222222	0.333333	0.526316	0.5	0.555556	0.5	0	0
0	0.666667	0.333333	0.75	0.526316	0.6	0.777778	0.666667	1	0
0	0.666667	0.555556	0.666667	0.526316	0.4	0.444444	0.5	0	0
1	0.666667	0.555556	0.333333	0.578947	0.5	0.333333	0.5	0	0
0	0	0	0.0833333	0.421053	0.9	0.777778	1	1	0
0.5	0.333333	0.444444	0.583333	0.578947	0.8	0.666667	1	1	0
0	0	0	0.25	0.526316	0.6	1	1	1	0
0.5	0.333333	0.666667	0.5	0.684211	0.7	0.666667	0.666667	0	0
0	0.666667	0.555556	0.666667	0.578947	0.4	0.444444	0.5	0	0
0	0	0	0.333333	0.736842	0.9	0.777778	1	1	0
0.5	0.666667	0.444444	0.666667	0.736842	0.8	0.666667	0.833333	1	0
0	0	0.222222	0.75	0.789474	0.7	0.888889	1	0	0
0	0.666667	0.111111	0.5	0.684211	0.6	1	1	1	0
0	0.333333	0.333333	0.583333	0.526316	0.6	0.888889	1	1	0
0.5	0.666667	0.333333	0.666667	0.631579	0.4	0.555556	1	0	0
0	0.666667	0.444444	0.25	0.368421	0.3	0.222222	0.666667	0	0
0	0.666667	0.333333	0.333333	0.789474	0.4	0.888889	1	0	0
0	0	0	0.0833333	0.421053	0.9	1	1	1	0
0	0	0	0.333333	0.947368	1	1	1	1	0
0	0.333333	0.222222	0.0833333	0.631579	0.7	1	1	1	0
0	0.666667	0.555556	0.666667	0.578947	0.4	0.444444	0.5	0	0
1	0.666667	0.444444	0.5	0.684211	0.7	0.666667	0.5	0	0
0	0.333333	0.555556	0.333333	0.736842	0.9	0.777778	0.833333	0	0
0	0	0	0.25	0.473684	0.8	1	1	0	0
0.5	0.333333	0.555556	0.583333	0.315789	0.7	0.555556	0.833333	1	0
0	0	0.444444	0.583333	0.315789	0.8	0.333333	0.666667	0	0
1	0.666667	0.444444	0.5	0.526316	0.3	0.111111	0.5	0	0
0	0.333333	0.333333	0.5	0.368421	0.7	0.555556	0.833333	1	0
0.5	1	0.777778	0.583333	0.684211	0.8	0.555556	1	0	0
0	0.666667	0.555556	0.583333	0.473684	0.4	0.444444	0.5	0	0
0	0	0	0.166667	0.736842	0.9	0.888889	0.833333	1	0
0	0	0	0	0.526316	1	0.888889	1	1	0
0	0.333333	0	0.416667	0.368421	0.7	1	1	1	0

## Sheet: Fig. 4G
m4	m3	m2	m1	N	p1	p2	p3	p4	group
0	0.666667	0.111111	0.166667	0.263158	0.6	0.888889	0.833333	0	1
0.5	0.333333	0.666667	0.666667	0.631579	0.5	0.777778	0.666667	1	1
0	0	0.111111	0.416667	0.526316	0.7	1	1	1	1
0	0	0	0.166667	0.368421	1	0.888889	1	1	1
0	0	0	0.0833333	0.526316	0.5	0.888889	0.833333	1	1
0	0.333333	0.444444	0.333333	0.421053	0.2	0.111111	0.5	1	1
0	0	0.222222	0.0833333	0.631579	0.6	0.666667	0.833333	1	1
0	0	0.222222	0.166667	0.526316	0.8	1	1	1	1
0	0.333333	0.111111	0.166667	0.526316	0.7	0.888889	1	1	1
0.5	0	0.111111	0.166667	0.473684	0.9	0.555556	1	1	1
0	0.666667	0.555556	0.416667	0.736842	1	0.888889	1	1	1
0	0.333333	0.222222	0.25	0.684211	0.8	0.777778	1	1	1
0	0	0	0.0833333	0.473684	1	1	0.833333	1	1
0	0	0	0.166667	0.578947	0.9	0.888889	1	1	1
0	0	0.222222	0.166667	0.578947	1	1	1	1	1
0	0.666667	0.444444	0.583333	0.789474	0.5	0.444444	0.833333	1	1
0	0.333333	0.555556	0.416667	0.684211	0.6	0.888889	1	1	1
0	0.333333	0	0.0833333	0.315789	0.7	0.888889	1	1	1
0.5	0.333333	0.111111	0.333333	0.263158	0.5	0.666667	0.5	1	1
0	0.333333	0.222222	0.166667	0.368421	0.4	0.555556	0.5	0	1
0	1	0.555556	0.5	0.631579	0.7	0.888889	0.833333	0	1
0	0	0.222222	0.5	0.473684	0.7	1	0.833333	0	1
0	0	0.111111	0.0833333	0.421053	0.9	0.777778	1	1	1
0	0	0.111111	0.333333	0.578947	0.8	0.777778	1	1	1
0.5	0.333333	0.444444	0.5	0.473684	0.6	0.444444	0.833333	1	1
0	0.333333	0.444444	0.0833333	0.105263	0.4	0.666667	0.833333	0	1
0.5	0.333333	0.666667	0.583333	0.578947	0.8	0.777778	0.833333	0	1
0	0	0	0.0833333	0.631579	0.9	0.888889	0.833333	1	1
0	0	0	0.0833333	0.526316	1	0.888889	1	1	1
0	0	0	0.166667	0.842105	1	1	1	1	1
0	0.666667	0.888889	0.666667	0.631579	0.5	0.444444	0.666667	1	1
0	0	0.111111	0.333333	0.421053	0.5	0.555556	0.833333	0	1
0	0	0.333333	0.5	0.736842	0.8	1	0.833333	1	1
0	0.333333	0.333333	0.0833333	0.473684	0.3	0.444444	0.666667	1	1
0	0	0.333333	0.166667	0.473684	0.8	1	1	1	1
0	0.333333	0.222222	0.25	0.315789	1	0.888889	1	1	1
0	0.333333	0.555556	0.583333	0.578947	0.9	0.777778	0.833333	0	1
0	0	0.333333	0.25	0.526316	0.8	0.666667	0.833333	1	1
0	0.333333	0.111111	0.416667	0.578947	0.6	0.777778	1	0	1
0	0.333333	0.222222	0.166667	0.473684	0.9	1	1	1	1
0.5	0.333333	0.111111	0.333333	0.684211	0.6	1	0.833333	1	1
0.5	0.333333	0.333333	0.416667	0.421053	0.7	0.333333	0.666667	1	1
0	0.666667	0.222222	0.75	0.473684	0.4	0.777778	0.666667	0	1
0	0	0.555556	0.333333	0.684211	0.8	0.333333	0.833333	0	1
0	0	0	0.166667	0.473684	0.7	1	1	1	1
0.5	0.333333	0.888889	0.416667	0.578947	0.4	0.777778	0.333333	1	1
0	0	0.111111	0.25	0.526316	0.6	0.777778	0.833333	0	1
0	0.666667	0.555556	0.416667	0.421053	0.3	0.333333	0.666667	0	1
0	0	0	0.0833333	0.368421	0.5	0.444444	0.666667	0	1
0	0	0	0	0.473684	0.7	0.888889	0.833333	1	1
0	0	0.111111	0.166667	0.315789	0.6	0.777778	0.666667	1	1
0	0	0.222222	0.0833333	0.526316	0.5	0.666667	0.833333	0	1
0	0.333333	0.777778	0.5	0.473684	0.5	0.444444	0.833333	0	1
0	0	0.222222	0.166667	0.526316	0.5	0.777778	1	1	1
0.5	0.333333	0.111111	0.25	0.473684	0.9	0.666667	1	1	1
0	0	0.555556	0.5	0.526316	0.4	0.333333	1	1	1
0	0.666667	0	0.25	0.631579	0.8	0.555556	0.666667	1	1
0	0	0.111111	0.25	0.368421	0.7	0.666667	1	1	1
0	0	0	0	0.526316	0.8	1	0.833333	1	1
0	0.333333	0.333333	0.333333	0.315789	0.5	0.888889	0.666667	1	1
0	0	0	0.166667	0.578947	0.9	0.888889	1	1	1
0	0.333333	0.222222	0.333333	0.473684	0.8	0.666667	0.666667	1	1
0	0.666667	0.555556	0.416667	0.368421	0.7	0.666667	0.5	1	1
0	0.333333	0.555556	0.666667	0.631579	0.4	0.777778	0.833333	1	1
0	0	0.222222	0.0833333	0.263158	0.3	0.555556	0.666667	1	1
0	0	0	0.166667	0.947368	0.9	0.888889	1	1	1
0	0.333333	0.111111	0.166667	0.631579	0.7	0.888889	1	1	1
0	0	0.222222	0.583333	0.473684	0.8	1	0.666667	1	1
0	0.333333	0	0.333333	0.473684	0.5	0.888889	1	1	1
0.5	0	0.666667	0.5	0.526316	0.6	0.666667	0	0	1
0	0.333333	0.555556	0.5	0.473684	0.6	0.555556	0.333333	0	1
0	0	0	0.166667	0.684211	0.5	1	0.833333	1	1
0	0.666667	0.222222	0.166667	0.473684	0.7	0.777778	0.666667	0	1
0	0	0.111111	0.166667	0.526316	0.6	0.888889	1	1	1
0	0	0.222222	0.25	0.736842	0.8	1	1	1	1
0	0	0	0.0833333	0.578947	0.9	0.888889	1	1	1
0	0.333333	0.555556	0.666667	0.421053	0.4	0.333333	0.5	1	1
0.5	0	0.666667	0.416667	0.631579	0.2	0.444444	1	0	1
0	0.333333	0.555556	0.75	0.578947	0.4	0.444444	0.666667	0	1
0	0.333333	0.444444	0.416667	0.421053	0.8	0.666667	0.833333	1	1
1	0.333333	0.666667	0.583333	0.894737	0.8	0.888889	0.833333	1	1
1	0.333333	0.555556	0.333333	0.526316	0.5	0.555556	0.5	0	1
0.5	0.666667	0.444444	0.666667	0.526316	0.5	0.444444	0.5	0	1
0	0.333333	0	0.416667	0.736842	0.7	0.666667	1	1	1
0	0	0.111111	0.166667	0.736842	0.8	1	1	1	1
0	0	0.333333	0.416667	0.631579	0.9	0.555556	0.666667	1	1
0	0.333333	0.111111	0.0833333	0.578947	0.9	0.666667	0.833333	1	1
0	0	0.222222	0.5	0.526316	0.9	1	1	1	1
0.5	0.333333	0	0.333333	0.578947	0.7	0.888889	1	1	1
0	0.666667	0.222222	0.25	0.578947	0.7	0.666667	0.833333	1	1
0	0.666667	0	0.333333	0.473684	0.7	0.777778	1	1	1
0	0.333333	0.444444	0.333333	0.526316	0.8	1	1	1	1
0	0.333333	0.111111	0.333333	0.684211	0.8	1	0.833333	1	1
0	0	0.222222	0	0.526316	0.6	1	1	1	1
0	0	0	0.0833333	0.578947	0.9	0.888889	1	1	1
0	0.333333	0.333333	0.416667	0.631579	0.7	0.777778	0.833333	0	1
0	0.333333	0.222222	0.333333	0.736842	0.9	0.888889	0.666667	1	1
0.5	0.333333	0.444444	0.416667	0.421053	0.7	0.666667	0.833333	1	1
0	0.333333	0.222222	0.25	0.526316	0.5	0.888889	1	0	1
0	0.333333	0	0.25	0.526316	0.8	0.888889	1	1	1
0	0.333333	1	0.666667	0.736842	0.8	0.777778	0.5	1	1
0	0.333333	0.333333	0.416667	0.473684	0.9	0.666667	1	1	1
0.5	0.333333	0.555556	0.416667	0.684211	0.8	0.888889	0.833333	1	1
0	0.333333	0.222222	0.333333	0.526316	0.5	0.888889	0.833333	1	1
0	0.333333	0	0.5	0.526316	0.7	0.888889	1	1	1
0.5	0.666667	0.333333	0.416667	0.315789	0.8	0.777778	1	1	1
0	0	0.111111	0.166667	0.473684	0.9	0.666667	1	1	1
0.5	0	0.111111	0	0.578947	0.9	0.666667	0.666667	1	1
0	0.333333	0.666667	0.416667	0.684211	0.8	1	0.5	1	1
0	0.333333	0	0.666667	0.473684	0.4	0.777778	0.666667	0	1
0	0.666667	0.555556	0.583333	0.526316	0.8	0.555556	0.833333	1	1
0	0.333333	0	0.166667	0.263158	0.3	0.333333	0.166667	0	1
0	0.666667	0.444444	0.333333	0.526316	0.5	0.333333	0.333333	0	1
0	0	0.222222	0.166667	0.368421	0.8	0.777778	1	1	1
0	0.333333	0.333333	0.166667	0.526316	0.8	0.888889	0.5	1	1
0	0	0	0.166667	0.368421	0.7	0.777778	1	1	1
1	0.333333	0.666667	0.333333	0.473684	0.6	0.666667	0.333333	0	1
0	0	0.111111	0.333333	0.578947	0.6	0.666667	1	1	1
0	0	0.222222	0.166667	0.315789	0.4	0.888889	0.833333	1	1
1	0	0.444444	0.25	0.421053	0.4	0.333333	0.5	0	1
0	0	0.222222	0.416667	0.631579	0.4	0.555556	1	1	1
0	0.666667	0.666667	0.666667	0.736842	0.7	0.444444	0.833333	1	1
0	0	0.222222	0.333333	0.473684	0.5	0.888889	0.833333	0	1
0	0	0	0.166667	0.631579	0.8	1	1	1	1
0	0	0.111111	0.333333	0.368421	0.3	0.555556	0.666667	0	1
0	0	0.111111	0.333333	0.631579	0.8	0.888889	1	1	1
1	0.333333	0.888889	0.666667	0.842105	0.8	0.666667	0.666667	0	1
0	0.333333	0	0.166667	0.526316	0.4	0.333333	0.833333	0	1
0	0	0.222222	0.416667	0.631579	0.6	0.888889	0.833333	1	1
0	0	0.111111	0.0833333	0.473684	0.9	0.888889	1	1	1
0	0	0	0.0833333	0.526316	0.8	0.888889	1	1	1
0	0.666667	0.444444	0.583333	0.315789	0.3	0.444444	0.666667	0	1
0.5	0	0.111111	0.5	0.631579	0.8	0.888889	1	1	1
0	0	0	0.25	0.421053	0.8	0.888889	1	1	1
0	0.666667	0.555556	0.666667	0.368421	0.6	0.555556	0.833333	1	1
0	0	0.111111	0.166667	0.473684	0.7	0.888889	1	1	1
0.5	0	0.111111	0.0833333	0.526316	0.4	0.666667	0.833333	1	1
0	0	0.222222	0.166667	0.526316	0.9	0.777778	0.833333	1	1
0	0.333333	0.111111	0.5	0.631579	0.6	0.555556	0.666667	0	1
0	0.333333	0.555556	0.25	0.684211	0.8	0.888889	1	1	1
0	0	0.222222	0.333333	0.578947	0.6	0.555556	0.833333	0	1
0	0.666667	0.555556	0.5	0.526316	0.5	0.444444	0.333333	0	1
0	0.333333	0.111111	0.166667	0.421053	0.9	1	0.666667	1	1
0	0	0.111111	0.333333	0.736842	0.7	0.888889	0.833333	1	1
0	0	0.111111	0.25	0.578947	0.9	0.888889	1	1	1
1	0.666667	0.555556	0.5	0.684211	0.8	1	1	1	1
0.5	0.333333	0.666667	0.583333	0.473684	0.4	0.666667	0.666667	0	1
0.5	0.666667	0.444444	0.583333	0.631579	0.9	0.666667	0.666667	0	1
0	0	0.222222	0.583333	0.578947	1	0.666667	0.833333	1	1
0	0	0.333333	0.416667	0.578947	0.5	0.777778	1	1	1
0	0	0	0.166667	0.473684	0.6	0.888889	1	1	1
0	0	0	0.416667	0.421053	0.9	0.888889	1	1	1
0.5	0.333333	0.666667	0.333333	0.473684	0	0.555556	0.5	1	1
0	0.333333	0.444444	0.166667	0.631579	0.7	0.777778	1	1	1
0	0	0.111111	0.25	0.421053	0.8	0.888889	1	1	1
0	0.333333	0.111111	0.0833333	0.578947	0.9	0.888889	1	1	1
0	0.333333	0	0.0833333	0.578947	0.9	0.666667	1	1	1
0	0.666667	0.555556	0.666667	0.526316	0.4	0.333333	0.5	0	1
0	0.333333	0.333333	0.0833333	0.368421	0.5	0.888889	0.666667	1	1
0	0.333333	0.111111	0.333333	0.631579	0.7	0.888889	0.833333	1	1
0	0.333333	0.222222	0	0.473684	0.8	0.888889	1	1	1
0.5	0.333333	0.111111	0.583333	0.631579	0.8	1	1	1	1
0	0	0.444444	0.666667	0.578947	0.7	0.555556	0.833333	1	1
0.5	0.666667	0.333333	0.5	0.473684	0.6	0.444444	0.666667	0	1
0	0.333333	0	0.333333	0.421053	0.6	0.888889	1	1	1
0	0.333333	0.333333	0.416667	0.631579	0.7	0.555556	0.5	0	1
0	0.333333	0	0.25	0.473684	0.9	0.777778	0.833333	1	1
0.5	0.333333	0.444444	0.333333	0.473684	0.6	0.555556	0.833333	0	1
0	0	0	0.333333	0.421053	0.9	0.777778	0.833333	0	1
0	0.333333	0.444444	0.333333	0.473684	0.9	0.666667	1	0	1
0	0	0	0.416667	0.526316	0.9	0.888889	1	1	1
0	0.333333	0	0.333333	0.526316	0.7	1	0.833333	1	1
0.5	0.666667	0.888889	0.75	0.631579	1	0.777778	0.833333	1	1
0	0.333333	0.333333	0.583333	0.684211	0.6	0.777778	0.666667	1	1
0.5	0.333333	0.555556	0.416667	0.684211	0.5	0.888889	0.833333	0	1
0	0	0.333333	0.5	0.631579	0.6	0.888889	0.833333	1	1
1	0.666667	0.444444	0.416667	0.578947	0.7	0.555556	0.666667	1	1
0	0	0.222222	0	0.578947	0.9	1	1	1	1
0	0.666667	0.444444	0.666667	0.368421	0.3	0.444444	0.5	0	1
0	0	0	0.0833333	0.473684	0.7	1	1	1	1
0	0.666667	0.111111	0.25	0.736842	0.7	0.777778	1	1	1
0	0	0.222222	0.166667	0.368421	0.5	0.888889	0.833333	0	1
0	0	0.222222	0.25	0.368421	0.7	0.777778	1	1	1
0.5	0.333333	0.222222	0.333333	0.684211	0.6	0.777778	0.833333	0	1
0	0	0	0	0.473684	0.7	0.888889	0.833333	1	1
0.5	1	0.666667	0.666667	0.631579	0.6	0.777778	0.666667	1	1
0	0	0	0.0833333	0.526316	0.8	1	1	1	1
0	0.333333	0.333333	0.583333	0.684211	0.6	0.222222	0.833333	0	1
0	0	0.111111	0.25	0.473684	0.6	0.555556	0.666667	1	1
0	0	0.111111	0.166667	0.631579	0.7	0.777778	0.833333	0	1
0.5	1	0.444444	0.25	0.526316	0.4	0.888889	0.666667	0	1
0	0	0.111111	0.333333	0.578947	0.9	0.666667	0.833333	1	1
0	0.333333	0.111111	0.416667	0.315789	0.7	0.555556	0.833333	1	1
0	0.333333	0.222222	0.333333	0.631579	0.5	0.888889	0.833333	0	1
0	0.666667	0.111111	0.333333	0.315789	0.7	0.777778	0.833333	1	1
0	0	0.111111	0.25	0.526316	0.9	0.888889	0.833333	1	1
0	0	0.111111	0.166667	0.421053	0.7	0.666667	1	1	1
0	0	0	0.333333	0.684211	0.6	0.333333	0.833333	1	1
0	0	0.777778	0.416667	0.473684	0.7	0.333333	0.666667	1	1
0	0.333333	0.333333	0.25	0.526316	0.6	0.888889	0.666667	0	1
0	0.666667	0.111111	0.166667	0.473684	0.7	0.888889	0.833333	1	1
0	0	0.222222	0.333333	0.631579	0.7	0.888889	0.833333	1	1
0.5	0.333333	0.333333	0.25	0.421053	0.7	0.333333	0.5	0	1
0	0.333333	0.111111	0.166667	0.526316	0.4	0.666667	1	1	1
0	0	0	0	0.473684	0.9	1	1	1	1
0	0	0.222222	0.333333	0.526316	0.7	0.888889	1	1	1
0	0.166667	0.285714	0.222222	0.565217	0.909091	0.777778	0.666667	1	1
0	0.333333	0.857143	0.555556	0.521739	0.545455	0.888889	0.666667	1	1
0	0	0.285714	0.444444	0.478261	0.636364	0.888889	1	1	1
0	0.333333	0.142857	0.222222	0.478261	0.636364	0.666667	1	1	1
0	0.333333	0.571429	0.666667	0.173913	0.454545	0.333333	0.333333	0.5	1
0	0	0.285714	0.333333	0.565217	0.454545	0.666667	1	1	1
0	0.166667	0.285714	0.111111	0.521739	0.727273	0.888889	1	1	1
0	0.166667	0.285714	0.333333	0.608696	0.818182	0.888889	1	1	1
0	0.166667	0.142857	0.555556	0.478261	0.545455	0.777778	1	1	1
0	0	0.142857	0.222222	0.608696	0.454545	1	1	1	1
0	0.166667	0.142857	0.222222	0.565217	0.545455	0.666667	0.666667	1	1
0	0	0.285714	0.111111	0.434783	0.818182	0.888889	1	1	1
1	0.5	0.571429	0.222222	0.434783	0.454545	0.555556	0.333333	1	1
0	0	0.142857	0.222222	0.391304	0.818182	0.777778	1	1	1
0	0.166667	0	0	0.695652	0.909091	0.888889	1	1	1
0	0.166667	0.428571	0.444444	0.695652	0.727273	0.555556	0.666667	1	1
0	0	0	0.222222	0.434783	0.454545	0.666667	1	1	1
0	0.166667	0.428571	0.222222	0.478261	0.545455	0.555556	1	1	1
0	0	0	0.222222	0.521739	0.545455	0.777778	1	0	1
1	0.333333	0.571429	0.333333	0.652174	0.454545	0.555556	0.333333	1	1
0	0	0.285714	0.666667	0.695652	0.727273	0.888889	1	1	1
0	0.666667	0.142857	0.444444	0.478261	0.727273	0.444444	0.333333	0.5	1
1	0.5	0.714286	0.333333	0.565217	0.636364	0.444444	0	1	1
1	0	0.571429	0.333333	0.478261	0.545455	0.444444	0	1	1
0	0.5	0.571429	0.333333	0.521739	0.181818	0.555556	0.333333	0.5	1
0	0.5	0.571429	0.111111	0.434783	0.636364	0.666667	1	1	1
0	0	0.142857	0.444444	0.608696	0.454545	0.444444	0.333333	0.5	1
0	0.166667	0	0.333333	0.434783	0.545455	0.777778	1	1	1
0	0	0	0.111111	0.695652	0.636364	0.666667	1	1	1
0	0.166667	0	0.111111	0.391304	0.727273	1	0.666667	1	1
0	0.5	0.714286	0.444444	0.652174	0.545455	0.222222	0	0.5	1
1	0.166667	0.142857	0.555556	0.608696	0.727273	1	0.666667	1	1
0	0.166667	0.142857	0.111111	0.347826	0.272727	0.555556	0.666667	1	1
1	0.833333	0.285714	0.777778	0.565217	0.636364	0.444444	0.333333	0.5	1
0	0	0.285714	0.222222	0.521739	0.636364	0.777778	1	0.5	1
0	0.166667	0.142857	0.333333	0.391304	0.727273	0.888889	1	1	1
0	0	0.285714	0.222222	0.608696	0.727273	0.888889	1	1	1
0	0.166667	0.142857	0.333333	0.652174	0.454545	0.777778	1	1	1
0	0	0	0	0.652174	0.909091	1	1	1	1
0	0.5	0.714286	0.555556	0.304348	0.363636	0.222222	0.333333	0	1
0	0	0	0	0.521739	0.818182	0.777778	1	1	1
0	0	0	0	0.434783	0.909091	1	1	1	1
0	0	0	0.333333	0.434783	0.363636	0.555556	0.666667	1	1
1	0	0.142857	0.111111	0.782609	0.545455	0.666667	0.666667	1	1
0	0	0.142857	0.333333	0.652174	0.727273	1	0.666667	1	1
1	0.333333	0.571429	0.333333	0.391304	0.545455	0.222222	0	1	1
1	0.333333	0.285714	0.222222	0.608696	0.636364	0.444444	0.333333	0.5	1
0	0	0	0.111111	0.565217	0.909091	1	1	1	1
0	0	0.142857	0.222222	0.608696	0.818182	0.666667	0.666667	0.5	1
1	0.833333	0.285714	0.444444	0.478261	0.363636	0.555556	0.666667	1	1
1	0.333333	0.428571	0.333333	0.347826	0.545455	0.666667	0.333333	1	1
0	0	0	0.111111	0.521739	0.818182	0.888889	1	1	1
0	0.166667	0.142857	0.222222	0.478261	0.636364	0.888889	1	1	1
1	1	0.714286	0.555556	0.73913	1	0.777778	0.666667	0.5	1
0	0	0	0.111111	0.608696	0.727273	0.888889	1	1	1
0	0	0.142857	0.333333	0.521739	0.636364	0.888889	1	1	1
0	0.333333	0.428571	0.444444	0.652174	0.454545	0.333333	0.333333	0.5	1
1	0.166667	0.285714	0.333333	0.608696	0.636364	0.555556	0.333333	1	1
1	0.166667	0.142857	0.777778	0.391304	0.727273	0.666667	0.333333	0.5	1
0	0	0	0.111111	0.608696	0.909091	0.888889	1	1	1
1	0.333333	0.428571	0.333333	0.521739	0.545455	0.444444	0	1	1
0	0.166667	0.285714	0.555556	0.478261	0.909091	0.888889	1	1	1
1	0.333333	0.428571	0.333333	0.478261	0.545455	0.444444	0.333333	1	1
0	0	0	0.111111	0.565217	0.727273	1	1	1	1
0	0	0.428571	0.222222	0.478261	0.727273	0.888889	0.666667	1	1
0	0	0.142857	0.222222	0.565217	0.909091	1	1	1	1
0	0.166667	0	0.333333	0.434783	0.272727	0.666667	0.333333	0.5	1
0	0.333333	0.142857	0.555556	0.608696	0.636364	0.888889	0.666667	1	1
0	0.166667	0.285714	0.222222	0.434783	0.454545	0.666667	1	1	1
1	0.166667	0.285714	0.222222	0.521739	0.636364	1	1	1	1
0	0	0.142857	0.222222	0.565217	0.636364	0.777778	1	1	1
1	0.666667	0.428571	0.333333	0.608696	0.545455	0.666667	0.666667	1	1
0	0.166667	0	0.111111	0.565217	0.545455	0.666667	0.666667	0.5	1
0	0	0.285714	0.333333	0.73913	0.727273	0.888889	1	1	1
0	0.5	0.714286	0.333333	0.391304	0.454545	1	0.666667	0.5	1
0	0	0.142857	0.666667	0.565217	0.545455	0.666667	1	0.5	1
0	0.333333	0.285714	0.555556	0.478261	0.727273	0.777778	0	0.5	1
0	0.333333	0.428571	0.222222	0.521739	0.727273	0.555556	0.666667	1	1
0	0.166667	0.714286	0.222222	0.521739	0.545455	0.555556	0.666667	1	1
0	0	0.285714	0.111111	0.521739	0.545455	0.888889	0.666667	1	1
0	0.166667	0	0.333333	0.521739	0.545455	0.888889	1	1	1
0	0	0	0.222222	0.173913	0.545455	0.888889	1	1	1
0	0	0.285714	0	0.565217	0.636364	0.888889	1	1	1
0	0.5	0.428571	0.444444	0.565217	0.272727	0.666667	0.666667	1	1
0	0.166667	0.285714	0.444444	0.608696	0.363636	0.777778	1	1	1
0	0.333333	0.142857	0.444444	0.347826	0.363636	0.555556	0.333333	0.5	1
0	0.166667	0	0.333333	0.478261	0.454545	0.777778	0.666667	1	1
1	0.333333	0.571429	0.222222	0.565217	0.454545	0.444444	0	1	1
1	0	0.428571	0.333333	0.521739	0.636364	0.333333	0	1	1
0	0	0.142857	0	0.521739	1	1	1	1	1
0	0	0.285714	0.222222	0.304348	0.363636	0.666667	0.666667	0.5	1
0	0.333333	0.285714	0.333333	0.73913	0.727273	1	1	1	1
0	0.166667	0.571429	0.333333	0.826087	0.818182	0.888889	1	1	1
0	0	0	0.444444	0.478261	0.636364	0.888889	1	1	1
0	0	0	0	0.608696	0.818182	0.888889	1	1	1
0	0	0.142857	0	0.521739	1	1	1	1	1
0	0	0	0.222222	0.695652	0.909091	1	1	1	1
0	0	0	0	0.608696	0.909091	1	1	1	1
0	0.166667	0.571429	0.555556	0.652174	0.454545	0.555556	0.666667	1	1
0	0	0	0	0.521739	1	1	1	1	1
0	0	0	0.111111	0.304348	0.545455	0.666667	1	1	1
0	0.333333	0.142857	0.333333	0.521739	0.454545	0.444444	0	1	1
0	0	0	0	0.565217	0.909091	0.888889	1	1	1
1	0.333333	0.428571	0.222222	0.347826	0.636364	0.444444	1	1	1
0	0	0	0.333333	0.434783	0.727273	0.666667	0.666667	1	1
0	0.5	0.142857	0.555556	0.434783	0.545455	0.555556	0.666667	0	1
0	0	0.142857	0	0.391304	0.909091	0.777778	0.666667	0.5	1
1	0.333333	0.285714	0.555556	0.565217	0.545455	0.555556	0.333333	1	1
0	0.333333	0.142857	0.333333	0.478261	0.636364	0.777778	0.666667	1	1
0	0	0	0.555556	0.695652	0.636364	0.777778	1	1	1
1	0.5	0.142857	0.555556	0.478261	0.363636	0.777778	0.666667	0.5	1
0	0	0.142857	0.111111	0.478261	0.909091	0.888889	1	1	1
0	0	0.285714	0.222222	0.391304	0.727273	0.777778	1	1	1
0	0.333333	0.714286	0.333333	0.695652	0.272727	0.444444	0	0.5	1
0	0.333333	0.428571	0.555556	0.565217	0.545455	0.777778	0.666667	1	1
0	0	0.428571	0.333333	0.521739	0.727273	0.444444	0.333333	1	1
0	0	0	0	0.521739	0.727273	0.888889	1	1	1
0	0.5	0.285714	0.555556	0.478261	0.636364	0.444444	0.666667	0	1
0	0	0.142857	0.333333	0.652174	0.818182	0.444444	1	1	1
0	0	0	0.333333	0.434783	0.727273	0.888889	1	1	1
0	0.5	0.285714	0.111111	0.521739	0.636364	0.666667	1	1	1
0	0.166667	0.285714	0.333333	0.695652	0.454545	0.888889	1	1	1
0	0	0.285714	0.222222	0.434783	0.636364	0.888889	0.666667	1	1
1	0	0	0.666667	0.434783	0.545455	0.666667	0	1	1
0	0.333333	0.428571	0.222222	0.521739	0.545455	0.555556	1	1	1
1	0.166667	0.428571	0.444444	0.521739	0.545455	0.444444	0.333333	1	1
0	0.333333	0.428571	0.111111	0.434783	0.727273	0.777778	1	1	1
0	0	0	0	0.521739	1	1	1	1	1
0	0.5	0.285714	0.333333	0.434783	0.454545	0.333333	0.333333	0.5	1
0	0.166667	0.285714	0	0.478261	0.545455	0.666667	1	1	1
0	0	0.142857	0.333333	0.304348	0.454545	0.333333	0	1	1
0	0	0	0.222222	0.565217	1	1	1	1	1
1	0.666667	0.714286	0.666667	0.695652	0.454545	0.444444	0.666667	0.5	1
1	0.166667	0.571429	0.222222	0.434783	0.363636	0.444444	0	1	1
0	0.5	0.571429	0.444444	0.478261	0.272727	0.333333	0.666667	0.5	1
0	0.166667	0.571429	0.222222	0.73913	0.545455	0.444444	0.333333	1	1
0	0.166667	0	0.333333	0.608696	0.545455	1	1	1	1
0	0	0.285714	0.444444	0.608696	0.909091	0.666667	1	1	1
0	0	0.142857	0.444444	0.478261	0.0909091	0.333333	0.666667	1	1
0	0	0.428571	0.444444	0.695652	0.545455	0.555556	0.666667	1	1
0	0	0.142857	0.111111	0.521739	0.636364	0.888889	1	1	1
1	0.166667	0.285714	0.555556	0.434783	0.454545	0.444444	0.666667	1	1
0	0	0.142857	0.222222	0.695652	0.818182	0.888889	1	1	1
0	0	0.142857	0.333333	0.565217	0.636364	0.555556	0.666667	1	1
1	0.166667	0.428571	0.333333	0.434783	0.272727	0.444444	0.666667	1	1
0	0	0.428571	0.222222	0.521739	0.727273	0.666667	1	1	1
0	0.5	0.428571	0.333333	0.652174	0.272727	0.222222	0.333333	0.5	1
0	0.5	0.714286	0.777778	0.565217	0.545455	0.444444	0	1	1
0	0.166667	0.285714	0.555556	0.434783	0.363636	0.333333	0.666667	1	1
0	0.333333	0.428571	0.333333	0.434783	0.454545	0.888889	0.333333	0.5	1
1	0.333333	0.571429	0.444444	0.478261	0.545455	0.444444	0	1	1
0	0.166667	0.285714	0.333333	0.521739	0.363636	0.777778	1	1	1
0	0	0.142857	0	0.521739	0.818182	1	1	1	1
0	0	0.142857	0.444444	0.608696	0.545455	0.888889	1	1	1
0	0	0.285714	0.333333	0.652174	0.545455	0.888889	1	1	1
0	0.166667	0.285714	0.222222	0.521739	0.636364	0.666667	0.666667	1	1
0	0.166667	0.285714	0.333333	0.521739	0.636364	0.666667	1	1	1
0	0	0.142857	0	0.478261	0.454545	0.777778	1	1	1
0	0	0	0.222222	0.608696	0.909091	0.888889	1	1	1
0	0	0.142857	0.333333	0.521739	0.727273	0.777778	0.666667	1	1
0	0.166667	0.428571	0.222222	0.652174	0.454545	0.555556	0.666667	0.5	1
1	0.333333	0.571429	0.444444	0.565217	0.545455	0.555556	0	1	1
0	0	0	0.222222	0.565217	1	0.888889	1	1	1
0	0	0.428571	0.444444	0.695652	0.636364	1	0.666667	1	1
0	0	0.142857	0	0.565217	0.818182	0.666667	1	1	1
0	0	0	0.222222	0.565217	0.363636	0.777778	1	1	1
1	0.666667	0.285714	0.444444	0.434783	0.454545	0.444444	0.666667	0.5	1
0	0.5	0.428571	0.555556	0.434783	0.727273	0.555556	1	1	1
0	0.166667	0.142857	0.333333	0.391304	0.545455	0.666667	1	1	1
0	0	0	0.111111	0.608696	0.909091	1	1	1	1
1	0.5	0.714286	0.444444	0.608696	0.454545	0.777778	0.333333	1	1
1	0.333333	0.428571	0.444444	0.608696	0.545455	0.666667	0	1	1
1	0.333333	0.285714	0.222222	0.695652	0.727273	0.666667	0.666667	1	1
0	0.333333	0.142857	0.111111	0.521739	0.727273	0.666667	1	0.5	1
1	0.333333	0.571429	0.333333	0.652174	0.636364	0.666667	0.333333	1	1
0	0.333333	0	0.444444	0.434783	0.727273	0.888889	0.333333	1	1
0	0	0.142857	0.222222	0.565217	0.727273	0.666667	0.333333	1	1
0	0.333333	0.142857	0.555556	0.478261	0.545455	0.777778	0.666667	1	1
1	0	0	0.222222	0.173913	0.727273	0.555556	0.666667	0.5	1
0	0	0.142857	0.222222	0.608696	0.545455	0.777778	0.666667	1	1
0	0	0.142857	0	0.608696	0.818182	1	1	1	1
0	0	0.142857	0.111111	0.608696	0.454545	0.888889	0.666667	1	1
0	0	0.285714	0	0.347826	0.636364	0.555556	1	0.5	1
0	0.166667	0	0.333333	0.478261	0.727273	0.555556	0.666667	1	1
0	0	0.571429	0.111111	0.521739	0.727273	1	1	1	1
1	0.333333	0.428571	0.222222	0.565217	0.454545	0.444444	0	1	1
1	0.333333	0.285714	0.111111	0.565217	0.363636	0.666667	0.666667	1	1
0	0	0	0	0.608696	0.727273	0.888889	1	1	1
0	0.5	0.142857	0.444444	0.608696	0.454545	0.666667	0	0.5	1
0	0.166667	0.285714	0.333333	0.478261	0.636364	0.666667	1	1	1
0.5	0.666667	0.444444	0.666667	0.263158	0.6	0.444444	0.5	0	0
0	0	0.222222	0.5	0.526316	0.6	1	0.833333	1	0
0.5	0	0.111111	0.416667	0.421053	0.4	0.666667	0.666667	1	0
0	0.666667	0.222222	0.333333	0.947368	0.9	1	1	0	0
0	0.666667	0.444444	0.666667	0.421053	0.3	0.444444	0.5	0	0
1	0.666667	0.333333	0.416667	0.842105	1	0.888889	0.833333	1	0
0	0.666667	0.555556	0.666667	0.473684	0.4	0.555556	0.5	0	0
0	0.333333	0.333333	0.25	0.526316	0.5	0.333333	0.5	1	0
0	0	0	0.333333	0.631579	0.6	0.555556	0.5	0	0
0	0	0.111111	0.25	0.421053	0.7	0.888889	1	1	0
0	0.666667	0.555556	0.666667	0.421053	0.4	0.444444	0.5	0	0
0	0.666667	0.111111	0.166667	0.421053	0.3	0.222222	0.333333	1	0
0	0.333333	0.222222	0.25	0.578947	0.5	0.666667	0.833333	0	0
0	0	0	0	0.473684	0.9	1	1	1	0
0	0.666667	0.555556	0.666667	0.473684	0.4	0.444444	0.5	0	0
0	0.666667	0.444444	0.333333	0.526316	0.6	0.666667	0.333333	0	0
0	0.666667	0.555556	0.666667	0.421053	0.5	0.444444	0.5	0	0
0	0	0.111111	0.166667	0.631579	0.8	0.888889	1	1	0
1	0.333333	0.333333	0.416667	0.631579	0.6	0.666667	0.666667	1	0
0	0.666667	0.333333	0.333333	0.473684	0.6	0.666667	0.666667	1	0
0	0.333333	0.222222	0.25	0.578947	0.6	0.777778	0.666667	0	0
0	0	0.555556	0.333333	0.473684	0.6	0.666667	1	1	0
0	0.666667	0.444444	0.666667	0.578947	0.6	0.444444	0.5	0	0
0	0.333333	0.333333	0.666667	0.526316	0.7	0.444444	0.666667	0	0
0	0.333333	0.444444	0.75	0.526316	0.8	0.444444	0.833333	0	0
0	0.333333	0.222222	0.333333	0.578947	0.7	0.555556	0.666667	0	0
0	0.333333	0.111111	0.0833333	0.684211	0.8	0.666667	1	1	0
1	0.333333	0.555556	0.833333	0.578947	0.7	0.555556	0.5	0	0
0	0	0.333333	0.333333	0.526316	0.8	1	0.833333	1	0
0.5	0.666667	0.777778	0.583333	0.473684	0.7	0.666667	0.5	0	0
0.5	0	0.111111	0.416667	0.631579	0.6	0.888889	1	1	0
0	0.333333	0.444444	0.333333	0.473684	0.7	0.333333	0.333333	0	0
0	0.666667	0.111111	0.0833333	0.789474	0.9	0.777778	0.833333	0	0
0	0.666667	0.444444	0.5	0.368421	0.6	0.777778	0.666667	0	0
0	0.666667	0.444444	0.416667	0.526316	0.5	0.777778	0.666667	1	0
0	0.333333	0	0.416667	0.421053	0.8	1	0.833333	1	0
0	0.333333	0.111111	0.166667	0.473684	0.8	1	1	1	0
1	0.666667	0.555556	0.416667	0.421053	0.6	0.333333	0.5	0	0
0	0	0	0.166667	0.473684	0.9	1	1	1	0
0	0.666667	0.444444	0.666667	0.473684	0.6	0.777778	0.666667	0	0
0	0.333333	0.333333	0.666667	0.578947	0.6	0.777778	1	1	0
0.5	0.333333	0	0.166667	0.315789	0.9	0.888889	1	1	0
0	0	0.111111	0.25	0.526316	1	1	1	1	0
0	0	0	0.0833333	0.473684	1	1	1	1	0
0	0	0.111111	0.0833333	0.263158	1	0.888889	1	1	0
0.5	0.333333	0.333333	0.583333	0.684211	0.7	0.777778	0.666667	0	0
0	0.333333	0.555556	0.583333	0.421053	0.4	0.444444	0.5	0	0
0	0	0.333333	0.25	0.473684	0.8	0.666667	0.833333	0	0
0	0.666667	0.555556	0.75	0.421053	0.4	0.333333	0.333333	0	0
0.5	0.666667	0.666667	0.833333	0.578947	0.5	0.555556	0.5	1	0
0	0.666667	0.444444	0.666667	0.526316	0.4	0.444444	0.5	0	0
0	0	0.111111	0.0833333	0.421053	0.9	0.777778	1	1	0
0	0.333333	0.444444	0.25	0.473684	0.1	0.222222	0.333333	0	0
1	0	0.444444	0.333333	0.315789	0.5	0.555556	0.666667	1	0
0.5	0.666667	0.555556	0.416667	0.473684	0.5	0.444444	0	0	0
0.5	0.333333	0.444444	0.5	0.368421	0.4	0.555556	0.166667	0	0
0	0.666667	0.444444	0.666667	0.473684	0.4	0.555556	0.166667	0	0
1	0.333333	0.666667	0.583333	0.473684	0.7	0.444444	0.5	0	0
0	0.333333	0.444444	0.416667	0.631579	0.4	0.444444	0.5	0	0
0	0.333333	0	0.166667	0.736842	0.6	0.777778	1	1	0
0	0.666667	0.555556	0.416667	0.684211	0.3	0.888889	0.833333	1	0
0	0	0.222222	0.0833333	0.368421	0.9	0.777778	1	1	0
0	0	0.222222	0.25	0.473684	0.6	1	1	0	0
0	0.333333	0.444444	0.25	0.526316	0.9	1	1	1	0
0	0.666667	0.444444	0.75	0.526316	0.3	0.444444	0.333333	0	0
0	0.333333	0.222222	0.166667	0.473684	0.7	0.555556	0.666667	1	0
0	0	0	0.166667	0.578947	1	1	1	1	0
0	0	0.222222	0.25	0.210526	0.6	0.666667	1	1	0
0	0.333333	0.444444	0.166667	0.578947	0.5	0.777778	0.833333	1	0
0	0	0	0.166667	0.421053	0.7	0.888889	0.833333	0	0
0	0.333333	0.444444	0.333333	0.526316	1	0.888889	0.666667	1	0
0	0.333333	0.444444	0.25	0.421053	0.5	0.555556	0.833333	1	0
0	0	0.222222	0.25	0.315789	0.8	0.777778	1	0	0
0	0	0.222222	0.166667	0.526316	0.9	0.555556	1	1	0
0	0	0.111111	0.166667	0.421053	0.8	0.666667	0.833333	1	0
0	0	0.111111	0.333333	0.736842	1	1	0.666667	1	0
0	1	0.444444	0.5	0.473684	0.4	0.444444	0.5	0	0
0.5	0.333333	0.777778	0.333333	0.736842	0.9	0.888889	1	1	0
1	0.666667	0.444444	0.25	0.578947	0.6	0.444444	0.5	1	0
0	0	0.111111	0.25	0.473684	0.5	1	0.833333	1	0
0	0	0.222222	0.166667	0.368421	0.5	0.888889	0.666667	0	0
0	0	0.222222	0.166667	0.473684	0.8	0.888889	1	1	0
0.5	0.333333	0.666667	0.333333	0.526316	0.4	0.666667	0.666667	0	0
0.5	1	0.555556	0.666667	0.631579	0.7	0.666667	0.666667	0	0
1	0.666667	0.666667	0.583333	0.578947	0.5	0.666667	0.666667	1	0
0	0.333333	0.444444	0.666667	0.526316	0.4	0.555556	0.333333	0	0
0	0.333333	0.555556	0.0833333	0.368421	0.4	0.888889	1	1	0
0	0.333333	0.444444	0.583333	0.684211	0.6	0.333333	1	1	0
0	0.333333	0.444444	0.5	0.368421	0.8	0.555556	0.333333	1	0
1	0.666667	0.333333	0.416667	0.315789	0.7	0.777778	1	1	0
0	0	0.444444	0.5	0.473684	0.3	0.666667	0.833333	0	0
1	0	0.777778	0.333333	0.210526	0.5	0.333333	0.333333	1	0
0	0	0.111111	0.0833333	0.421053	0.7	1	0.833333	1	0
0	0	0.111111	0	0.526316	0.7	0.888889	1	1	0
0	0	0	0	0.421053	0.9	0.888889	1	1	0
0	0.333333	0.555556	0.5	0.526316	0.4	0.777778	0.666667	1	0
0	0.666667	0.555556	0.5	0.526316	0.4	0.555556	0.666667	0	0
0	0.333333	0.555556	0.333333	0.315789	0.3	0.555556	0.333333	0	0
0	0	0.111111	0.25	0.578947	0.9	0.666667	1	0	0
0	0	0	0	0.473684	0.5	0.666667	0.833333	1	0
0	0	0	0.166667	0.526316	0.9	1	1	0	0
0	0.333333	0.111111	0.25	0.473684	0.5	0.777778	0.666667	1	0
0	0	0	0	0.526316	0.9	0.777778	1	1	0
0	0.333333	0	0.5	0.578947	0.8	0.777778	1	1	0
0.5	0.333333	0.666667	0.583333	0.789474	0.5	0.666667	0.5	0	0
0	0.666667	0.333333	0.5	0.526316	0.6	0.555556	0.666667	0	0
0.5	0	0.444444	0.666667	0.368421	0.6	0.777778	0.666667	1	0
0	0	0.444444	0.333333	0.789474	0.7	0.888889	0.833333	1	0
0.5	0.333333	0.222222	0.5	0.526316	0.6	0.555556	0.833333	0	0
0	0.333333	0.111111	0.416667	0.631579	0.5	1	1	0	0
0.5	0.333333	0.333333	0.583333	0.421053	0.2	0.666667	0.5	1	0
0	0	0.222222	0.333333	0.368421	0.6	0.444444	0.833333	0	0
0	1	0.666667	0.333333	0.684211	0.4	0.888889	0.5	1	0
0	0.666667	0.777778	0.416667	0.842105	0.7	0.666667	0.5	1	0
0	0	0	0	0.473684	1	1	1	1	0
0	0.333333	0.555556	0.5	0.421053	0.5	0.666667	0.666667	1	0
0.5	0	0.444444	0.333333	0.631579	0.5	0.444444	0.666667	1	0
0	0.666667	0.444444	0.583333	0.526316	0.7	0.888889	1	0	0
0	0.666667	0.555556	0.666667	0.473684	0.4	0.444444	0.5	0	0
0	0	0.111111	0.583333	0.631579	0.9	0.888889	1	1	0
0.5	0.333333	0	0.166667	0.526316	0.9	0.888889	1	1	0
0	0	0.444444	0.333333	0.684211	0.7	0.777778	1	1	0
0	0.666667	0.555556	0.666667	0.526316	0.5	0.444444	0.5	0	0
0	0	0.111111	0.166667	0.842105	1	0.888889	1	1	0
0	0	0.555556	0.583333	0.421053	0.4	0.777778	0.333333	1	0
0	0.333333	0	0.166667	0.368421	0.5	0.333333	0.5	0	0
0	0.666667	0.555556	0.666667	0.473684	0.4	0.444444	0.5	0	0
0	0.666667	0.666667	0.666667	0.526316	0.4	0.666667	0.5	0	0
0	0	0	0.25	0.578947	0.8	0.666667	1	1	0
0	0	0.111111	0.0833333	0.473684	0.9	0.777778	1	1	0
0.5	0	0.333333	0.333333	0.684211	0.8	1	0.833333	1	0
0	0.666667	0.111111	0.166667	0.315789	0.5	0.666667	0.833333	1	0
1	0.666667	0.777778	0.416667	0.578947	0.5	0.555556	0.666667	1	0
0.5	0.333333	0.444444	0.583333	0.473684	0.5	0.555556	0.5	0	0
0	0	0	0.5	0.578947	0.7	0.555556	1	1	0
0	0	0	0.416667	0.526316	0.7	1	1	1	0
0.5	0.333333	0.444444	0.5	0.421053	0.5	0.777778	0.833333	0	0
0	0.333333	0.222222	0.166667	0.526316	0.8	1	1	1	0
0	0	0	0.25	0.684211	0.8	0.666667	0.833333	1	0
1	0.666667	0.666667	0.416667	0.421053	0.4	0.555556	0.5	0	0
0	0	0	0	0.526316	1	1	1	1	0
0	0	0.111111	0.166667	0.368421	1	0.888889	0.833333	1	0
0	0	0	0.166667	0.631579	1	1	0.666667	1	0
0	0.333333	0	0.25	0.526316	1	0.888889	1	1	0
0	0	0	0.25	0.578947	1	1	1	1	0
0	0	0	0.25	0.473684	0.8	0.777778	0.666667	1	0
0	0	0	0.166667	0.368421	1	0.888889	1	1	0
0	0	0	0.333333	0.578947	0.7	0.888889	1	1	0
0.5	0.666667	0.444444	0.416667	0.421053	0.2	0.444444	0.666667	1	0
0	0.333333	0.333333	0.0833333	0.368421	0.6	0.555556	0.833333	1	0
0	0	0.111111	0.25	0.736842	0.9	0.888889	1	1	0
0	0	0.222222	0.166667	0.473684	0.9	0.777778	1	1	0
0	0	0.111111	0.0833333	0.473684	0.6	1	1	1	0
0	0.333333	0	0.166667	0.684211	0.9	0.777778	0.833333	1	0
0	0	0.666667	0.583333	0.789474	1	1	1	1	0
0	0	0	0.166667	0.473684	1	1	1	1	0
0	0.666667	0.555556	0.666667	0.421053	0.3	0.444444	0.5	0	0
0	0.666667	0.555556	0.583333	0.473684	0.4	0.444444	0.5	0	0
0.5	0	0.444444	0.583333	0.684211	0.3	0.555556	0.833333	1	0
0	0	0	0.166667	0.315789	0.5	0.666667	0.833333	1	0
0.5	0.666667	0.222222	0.25	0.578947	0.8	0.666667	0.833333	0	0
0	0	0.111111	0	0.526316	1	1	1	0	0
0	0.333333	0.111111	0.666667	0.526316	0.4	0.666667	0.666667	0	0
0	0	0.111111	0	0.473684	0.9	1	1	1	0
0	0.666667	0.555556	0.666667	0.526316	0.3	0.666667	0.5	0	0
0	0	0	0.333333	0.473684	1	1	0.833333	1	0
0	0.666667	0.666667	0.416667	0.421053	0.5	0.555556	0.666667	0	0
0	0	0	0	0.578947	0.9	0.888889	1	1	0
0	0	0	0	0.473684	1	0.777778	1	1	0
1	0.333333	0.555556	0.25	0.421053	0.5	0.444444	0.5	1	0
0	0	0	0.333333	0.315789	0.4	0.666667	0.833333	1	0
0	0	0.222222	0.0833333	0.526316	0.9	0.777778	1	1	0
0.5	0	0.666667	0.25	0.684211	0.8	0.777778	0.833333	0	0
0.5	0.333333	0.111111	0.416667	0.473684	0.9	1	1	1	0
0	0.333333	0.222222	0.5	0.526316	0.6	0.666667	0.833333	1	0
0.5	0.333333	0.555556	0.333333	0.578947	0.6	0.333333	0.833333	1	0
0	0	0	0.0833333	0.473684	0.9	0.777778	1	1	0
0	0.666667	0.444444	0.5	0.473684	0.5	0.555556	0.333333	0	0
0.5	0	0.222222	0.166667	0.736842	0.9	0.777778	0.666667	1	0
0	0	0.555556	0.333333	0.526316	0.5	0.888889	0.666667	1	0
0	0	0.333333	0.25	0.421053	0.8	1	0.833333	0	0
0	0.333333	0.555556	0.666667	0.421053	0.4	0.333333	0.333333	0	0
0	0.666667	0.222222	0.666667	0.684211	0.5	0.666667	1	0	0
0.5	0	0.111111	0.333333	0.421053	0.7	0.666667	0.666667	0	0
0	0	0	0	0.473684	0.9	1	1	1	0
0	0.333333	0.333333	0.416667	0.368421	0.6	0.666667	0.833333	1	0
0	0.666667	0.555556	0.666667	0.421053	0.4	0.333333	0.5	0	0
0	0.666667	0.555556	0.666667	0.473684	0.4	0.444444	0.5	0	0
0.5	0.333333	0.222222	0.25	0.263158	0.4	0.333333	0.166667	0	0
0	0.666667	0.555556	0.666667	0.421053	0.4	0.444444	0.5	0	0
0	0.666667	0.333333	0.333333	0.526316	0.6	0.555556	0.833333	1	0
1	0.666667	0.555556	0.333333	0.368421	0.4	0.444444	0.666667	1	0
0	0.666667	0.555556	0.666667	0.526316	0.4	0.444444	0.5	0	0
0.5	0	0.222222	0.666667	0.368421	0.9	0.888889	1	0	0
0	0	0	0.416667	0.473684	0.7	0.888889	1	0	0
0	0.333333	0.111111	0.166667	0.631579	0.8	0.777778	1	0	0
0	0	0	0.0833333	0.631579	0.8	0.888889	0.833333	1	0
0	1	0.666667	0.666667	0.789474	0.6	0.666667	0.666667	1	0
1	0.666667	0.666667	0.416667	0.421053	0.5	0.666667	0.333333	1	0
0	1	0.555556	0.666667	0.368421	0.5	0.555556	0.666667	1	0
0	0	0	0.0833333	0.473684	0.8	1	0.666667	1	0
0	0	0.111111	0.5	0.263158	0.4	0.666667	0.666667	0	0
0	0.666667	0.444444	0.5	0.526316	0.4	0.444444	0.666667	0	0
0	0	0	0.0833333	0.578947	0.9	0.888889	1	1	0
0	0.666667	0.222222	0.5	0.526316	1	0.888889	1	0	0
0	0	0	0.5	0.473684	0.9	1	1	1	0
0	0.666667	0.333333	0.333333	0.421053	0.2	0.222222	0.333333	1	0
0	0.166667	0.285714	0.444444	0.347826	0.363636	0.777778	0.666667	1	0
1	0.333333	0.285714	0.444444	0.608696	0.727273	0.777778	0.333333	0.5	0
0	0	0.142857	0.333333	0.521739	0.818182	0.777778	0.666667	1	0
0	0.166667	0.285714	0.444444	0.782609	0.909091	0.666667	0.666667	1	0
1	0	0.285714	0.222222	0.26087	0.363636	0.444444	1	0	0
0	0.166667	0.285714	0.111111	0.565217	0.636364	0.777778	1	1	0
0	0	0.142857	0.333333	0.521739	0.454545	0.777778	1	1	0
0	0.5	0.428571	0.444444	0.434783	0.454545	0.888889	0.666667	0.5	0
0	0	0.142857	0.444444	0.652174	0.909091	0.555556	1	0.5	0
0	0.666667	0.428571	0.444444	0.565217	0.454545	0.777778	0.666667	1	0
1	0.333333	0.428571	0.444444	0.347826	0.363636	0.666667	0.333333	0	0
0	0.166667	0.142857	0.111111	0.521739	0.636364	1	1	1	0
1	0.166667	0.285714	0.444444	0.521739	0.545455	0.333333	0	1	0
1	0.333333	0.571429	0.444444	0.565217	0.545455	0.444444	0.333333	1	0
1	0.333333	0.428571	0.333333	0.565217	0.454545	0.444444	0.333333	1	0
0	0	0.142857	0.111111	0.521739	0.727273	1	1	1	0
0	0	0.142857	0.666667	0.608696	0.727273	1	1	1	0
0	0.166667	0.142857	0.444444	0.652174	0.636364	0.666667	1	1	0
0	0.166667	0.428571	0.333333	0.565217	0.545455	0.444444	1	0.5	0
1	0.5	0.571429	0.555556	0.608696	0.545455	0.666667	0.333333	0.5	0
1	0.333333	0.428571	0.222222	0.565217	0.545455	0.333333	0	1	0
1	0.333333	0.428571	0.333333	0.565217	0.545455	0.555556	0	1	0
0	0.333333	0.142857	0.333333	0.434783	0.636364	0.666667	0.666667	1	0
1	0	0.285714	0.222222	0.695652	0.545455	0.777778	1	1	0
1	0.666667	0.142857	0.111111	0.434783	0.909091	1	0.666667	1	0
0	0	0.142857	0.111111	0.478261	0.909091	0.777778	1	1	0
0	0	0	0	0.347826	0.818182	1	1	1	0
0	0.333333	0.142857	0.555556	0.478261	0.454545	0.777778	1	1	0
0	0	0.142857	0.111111	0.608696	0.909091	0.777778	1	1	0
0	0	0.285714	0.333333	0.521739	0.454545	0.555556	0.666667	1	0
1	0.5	0.285714	0.555556	0.652174	0.727273	0.555556	0.333333	1	0
1	0.666667	0.571429	0.333333	0.608696	0.363636	0.333333	0.333333	1	0
0	0.5	0.142857	0.444444	0.608696	0.636364	0.555556	0.666667	1	0
0	0.5	0.571429	0.888889	0.478261	0.454545	0.555556	0.333333	0.5	0
0	0.166667	0.285714	0.222222	0.173913	0.454545	0.555556	0.333333	1	0
1	0.333333	0.571429	0.222222	0.565217	0.545455	0.444444	0	1	0
0	0.166667	0.285714	0.333333	0.434783	0.545455	0.555556	0	1	0
1	0.333333	0.571429	0.444444	0.521739	0.545455	0.444444	0	1	0
1	0.333333	0.571429	0.333333	0.565217	0.545455	0.444444	0	1	0
1	0.333333	0.285714	0.444444	0.608696	0.545455	0.555556	0.333333	1	0
0	0	0	0.222222	0.652174	1	1	1	1	0
0	0.166667	0.285714	0.111111	0.347826	0	0.222222	0.333333	0	0
0	0	0	0.111111	0.521739	0.636364	1	1	1	0
0	0	0	0.111111	0.478261	0.818182	0.777778	1	1	0
1	0.5	0.428571	0.222222	0.391304	0.636364	0.555556	0.333333	1	0
0	0.166667	0.142857	0.111111	0.434783	0.909091	1	1	1	0
1	0.333333	0.571429	0.444444	0.521739	0.636364	0.444444	0	1	0
0	0.5	0.857143	0.444444	0.478261	0.545455	0.444444	1	0.5	0
0	0.333333	0.428571	0.444444	0.826087	0.818182	1	0.666667	1	0
1	0.333333	0.571429	0.333333	0.521739	0.545455	0.333333	0	1	0
0	0	0	0.444444	0.304348	0	0.111111	0	0	0
0	0.166667	0.428571	0.666667	0.565217	0.272727	0.555556	1	1	0
0	0.166667	0.285714	0.222222	0.521739	0.454545	0.444444	1	1	0
0	0.166667	0.285714	0.333333	0.521739	0.545455	0.777778	1	1	0
0	0.166667	0.428571	0.333333	0.695652	0.727273	0.888889	0.666667	1	0
0	0.5	0.285714	0.333333	0.391304	0.454545	0.333333	0	0.5	0
0	0	0	0	0.608696	0.818182	1	1	1	0
0	0	0.142857	0.444444	0.391304	0.272727	0.222222	1	0	0
0	0	0.285714	0.111111	0.521739	1	0.888889	1	1	0
0	0	0	0	0.478261	0.909091	1	1	1	0
0	0	0	0.555556	0.826087	0.727273	1	1	1	0
0	0.333333	0.428571	0.444444	0.521739	0.545455	0.444444	0	1	0
1	0.333333	0.571429	0.333333	0.521739	0.545455	0.333333	0	1	0
0	0	0.285714	0.444444	0.521739	0.818182	0.888889	1	1	0
1	0.166667	0.428571	0.333333	0.652174	0.363636	0.444444	0.666667	0.5	0
0	0	0.142857	0.111111	0.565217	0.818182	0.777778	0.666667	1	0
0	0.5	0.285714	0.333333	0.565217	0.454545	0.555556	0.666667	1	0
0	0.166667	0.142857	0.333333	0.652174	0.909091	0.888889	0.333333	1	0
0	0.333333	0.571429	0.333333	0.478261	0.545455	0.333333	0	1	0
0	0.333333	0.428571	0.333333	0.565217	0.818182	0.888889	1	1	0
0	0	0.285714	0.444444	0.695652	0.909091	0.666667	1	1	0
0	0	0.571429	0.333333	0.608696	0.636364	0.333333	0.666667	1	0
0	0.333333	0.285714	0	0.521739	0.909091	0.888889	1	1	0
0	0.333333	0.428571	0.777778	0.434783	0.636364	0.444444	0.333333	1	0
1	0.333333	0.428571	0.333333	0.565217	0.545455	0.444444	0.333333	1	0
1	0.333333	0.571429	0.111111	0.565217	0.545455	0.444444	0	1	0
0	0.166667	0.142857	0.222222	0.478261	0.727273	0.888889	1	1	0
1	0.333333	0.571429	0.333333	0.608696	0.545455	0.444444	0	1	0
0	0.333333	0.285714	0.333333	0.478261	0.636364	0.777778	1	1	0
1	0.166667	0.285714	0.333333	0.608696	0.727273	0.777778	0.333333	1	0
1	0.333333	0.571429	0.333333	0.217391	0.454545	0.444444	0.333333	0	0
1	0	0.428571	0.222222	0.521739	0.363636	0.444444	0.666667	0.5	0
0	0	0	0.111111	0.521739	0.818182	1	1	1	0
0	0.166667	0.142857	0.444444	0.521739	0.818182	0.888889	1	1	0
0	0	0	0	0.608696	1	1	1	1	0
0	0	0.142857	0.111111	0.521739	0.909091	0.777778	1	1	0
0	0.166667	0.142857	0	0.565217	0.818182	0.888889	1	1	0
1	0.333333	0.428571	0.333333	0.521739	0.454545	0.555556	0	1	0
0	0.333333	0.714286	0.444444	0.521739	0.454545	0.555556	0	1	0
0	0	0.428571	0.222222	0.565217	0.454545	0.666667	0.333333	1	0
1	0	0.428571	0.222222	0.608696	0.636364	0.777778	0.666667	1	0
0	0.333333	0.285714	0.666667	0.478261	0.545455	0.888889	0.666667	1	0
1	0.333333	0.571429	0.333333	0.565217	0.545455	0.555556	0	1	0
1	0.333333	0.571429	0.333333	0.565217	0.545455	0.444444	0	1	0
0	0	0.142857	0.222222	0.565217	0.818182	0.888889	1	1	0
0	0.166667	0.142857	0.333333	0.521739	0.545455	0.555556	0.333333	1	0
0	0	0	0	0.565217	0.818182	1	1	1	0
1	0.5	0.428571	0.111111	0.347826	0.727273	0.555556	0.333333	1	0
0	0	0	0.222222	0.565217	1	0.777778	0.666667	1	0
0	0.166667	0.142857	0.333333	0.521739	0.909091	0.666667	1	1	0
0	0	0	0.111111	0.521739	0.909091	1	1	1	0
0	0.166667	0.142857	0.222222	0.521739	0.454545	0.444444	0	1	0
0	0.166667	0	0.333333	0.521739	1	0.888889	1	1	0
0	0.333333	0.142857	0.222222	0.521739	0.545455	0.888889	1	1	0
1	0.5	0.428571	0.444444	0.434783	0.636364	0.444444	0	0.5	0
1	0.666667	0.428571	0.444444	0.608696	0.454545	0.444444	0.333333	1	0
1	0.333333	0.285714	0.333333	0.608696	0.727273	0.666667	0.666667	0	0
0	0	0	0.222222	0.521739	0.909091	1	1	1	0
0	0.666667	0.714286	0.777778	0.347826	0.272727	0.444444	0.666667	1	0
1	0.166667	0.142857	0.111111	0.565217	0.636364	0.777778	0.666667	1	0
1	0.666667	0.714286	0.555556	0.826087	0.909091	0.777778	0	1	0
0	0.166667	0.285714	0	0.434783	0.818182	1	0.666667	0.5	0
1	0	0.142857	0.333333	0.434783	0.818182	1	0.666667	1	0
1	0	0.142857	0.222222	0.565217	0.818182	0.888889	1	1	0
1	0.333333	0.571429	0.444444	0.478261	0.636364	0.555556	0	1	0
0	0	0	0	0.565217	0.909091	0.888889	0.666667	1	0
0	0	0.285714	0.444444	0.608696	0.636364	0.666667	0.666667	1	0
1	0.5	0.428571	0.444444	0.608696	0.636364	0.555556	0	1	0
0	0	0	0.111111	0.608696	1	1	1	1	0
0	0	0.142857	0.111111	0.695652	0.636364	0.666667	0.666667	1	0
0	0.333333	0	0.555556	0.521739	0.545455	0.777778	0.666667	1	0
0	0.333333	0.142857	0.222222	0.608696	0.454545	0.444444	1	1	0
0	0	0	0.333333	0.521739	1	1	1	1	0
1	0.333333	0.428571	0.333333	0.521739	0.545455	0.444444	0	1	0
1	0.333333	0.571429	0.333333	0.565217	0.545455	0.444444	0	1	0
1	0.333333	0.428571	0.333333	0.652174	0.727273	0.666667	0.666667	1	0
0	0.333333	0.428571	0.222222	0.478261	0.818182	0.888889	0.666667	1	0
0	0.166667	0	0	0.434783	0.727273	0.777778	0.666667	1	0
0	0.166667	0.142857	0.333333	0.608696	0.636364	0.777778	1	1	0
0	0.166667	0.285714	0.666667	0.347826	0.545455	0.555556	0.333333	1	0
0	0.166667	0.428571	0.333333	0.608696	0.636364	0.777778	0.666667	1	0
0	0.166667	0	0	0.347826	0.454545	0.444444	0.333333	1	0
0	0	0.142857	0.111111	0.869565	0.727273	1	1	1	0
1	0.333333	0.285714	0.333333	0.521739	0.545455	0.444444	0	1	0
0	0	0	0.222222	0.521739	0.818182	0.777778	0.666667	1	0
1	0.333333	0.571429	0.333333	0.565217	0.545455	0.444444	0	1	0
0	0.166667	0.142857	0.111111	0.521739	0.636364	1	1	1	0
0	0.5	0.142857	0.333333	0.434783	0.636364	0.444444	0	0	0
0	0	0.142857	0.111111	0.565217	0.545455	1	0.666667	1	0
1	0.333333	0.428571	0.333333	0.565217	0.545455	0.444444	0	1	0
1	0.333333	0.571429	0.333333	0.521739	0.545455	0.333333	0	1	0
0	0	0	0.222222	0.521739	0.909091	1	1	1	0
1	0.166667	0.428571	0.666667	0.608696	0.545455	0.555556	0.666667	0.5	0
0	0.166667	0.428571	0.333333	0.608696	0.727273	0.777778	1	1	0
0	0.333333	0.428571	0.333333	0.695652	0.636364	1	1	1	0
1	0.333333	0.285714	0.333333	0.608696	0.636364	0.444444	0	1	0
0	0.333333	0	0.444444	0.608696	0.818182	0.888889	0.666667	1	0
0	0	0.142857	0.222222	0.608696	1	1	0.666667	1	0
0	0.166667	0	0.333333	0.478261	0.545455	0.888889	1	1	0
0	0.166667	0.285714	0.333333	0.565217	0.636364	1	1	0.5	0
1	0.333333	0.571429	0.333333	0.565217	0.545455	0.444444	0	1	0
0	0	0.142857	0.111111	0.608696	1	0.777778	1	1	0
0	0.333333	0	0.222222	0.347826	0.636364	0.777778	1	1	0
0	0.333333	0.428571	0.444444	0.304348	0.272727	0.333333	0.333333	0	0
1	0.333333	0.428571	0.333333	0.521739	0.727273	0.555556	0.333333	1	0
1	0.166667	0.428571	0.444444	0.434783	0.545455	0.555556	0	1	0
0	0.333333	0.428571	0.666667	0.565217	0.636364	0.555556	0.333333	1	0
0	0.166667	0.428571	0.222222	0.521739	0.545455	0.888889	0.666667	0.5	0
0	0.333333	0.428571	0.777778	0.478261	0.454545	0.333333	0	0.5	0
0	0.5	0.285714	0.444444	0.521739	0.636364	0.444444	0	1	0
0	0	0.428571	0.555556	0.478261	0.545455	0.777778	1	1	0
1	0.333333	0.571429	0.333333	0.478261	0.545455	0.444444	0	1	0
0	0.333333	0.142857	0.444444	0.608696	0.363636	0.444444	0	1	0
0	0	0.142857	0	0.565217	0.909091	0.888889	1	1	0
1	0.333333	0.142857	0.666667	0.608696	0.363636	0.555556	0.666667	1	0
0	0	0	0.333333	0.608696	1	0.888889	0.666667	1	0
1	0.666667	0.571429	0.555556	0.521739	0.636364	0.777778	0.333333	1	0
1	0.333333	0.571429	0.333333	0.521739	0.545455	0.444444	0	1	0
0	0	0.142857	0.111111	0.608696	0.636364	0.777778	1	1	0
0	0.5	0.571429	0.444444	0.73913	0.636364	0.777778	0.333333	1	0
0	0.333333	0.428571	0.444444	0.434783	0.818182	0.888889	1	1	0
0	0.166667	0	0	0.521739	0.636364	0.777778	0.666667	1	0
0	0.166667	0.571429	0.333333	0.478261	0.727273	1	0.666667	1	0
1	0.166667	0.571429	0.444444	0.347826	0.636364	0.666667	0.666667	1	0
0	0.666667	0.714286	0.222222	0.391304	0.272727	0.333333	0.333333	0	0
0	0.166667	0.142857	0.333333	0.478261	0.636364	0.777778	1	1	0
0	0	0	0	0.434783	1	1	1	1	0
0	0.166667	0	0.333333	0.826087	1	1	1	1	0
0	0.166667	0.142857	0.111111	0.565217	0.818182	1	1	1	0
1	0.333333	0.571429	0.333333	0.565217	0.454545	0.444444	0	1	0
0	0.5	0.285714	0.666667	0.565217	0.545455	0.666667	0.333333	0.5	0
0	0.333333	0.285714	0.555556	0.652174	0.636364	0.888889	1	1	0
0	0	0.142857	0.444444	0.478261	0.545455	1	0.666667	1	0
1	0.333333	0.571429	0.555556	0.695652	0.909091	0.666667	0.333333	1	0
1	0.333333	0.571429	0.555556	0.608696	0.818182	0.777778	1	1	0
1	0.5	0.285714	0.333333	0.391304	0.363636	0.777778	0.333333	0.5	0
0	0.666667	0.428571	0.444444	0.73913	0.636364	0.555556	0.333333	1	0
0	0.166667	0.571429	0.555556	0.521739	0.636364	0.888889	0.666667	1	0
1	0.333333	0.428571	0.333333	0.521739	0.545455	0.555556	0	1	0
0	0	0	0.111111	0.347826	0.818182	0.666667	1	1	0
0	0	0.142857	0	0.565217	0.818182	0.888889	1	1	0
0	0	0.285714	0.111111	0.608696	0.818182	0.888889	0.666667	1	0

## Sheet: Fig. 4H
c	S	P	Or	Oi	bonus	S-Or	P-Oi	group
-0.256102	0.954631	0.0263101	-0.81675	0.160695	0.0679295	1.77138	-0.134385	1
0.364189	0.84977	-0.106165	-0.680045	0.221389	0.738108	1.52981	-0.327554	1
0.142682	1.79774	0.23404	-1.67667	0.452489	1.4842	3.47441	-0.218449	1
0.440275	1.16668	0.144911	-1.63007	-0.397871	0.838584	2.79675	0.542783	1
-0.167935	1.34892	-0.168156	-1.49559	0.263066	0.734094	2.84451	-0.431222	1
-0.599476	0.346169	0.134537	-0.223147	-0.57879	0.830656	0.569316	0.713327	1
0.368427	0.756018	-0.429901	-0.878328	-0.176237	0.400726	1.63435	-0.253664	1
0.0125001	1.58389	0.00450073	-1.34037	-0.165597	0.982493	2.92427	0.170098	1
-0.368973	1.60296	-0.614055	-1.24418	-0.180169	0.69767	2.84715	-0.433886	1
0.547487	1.13456	0.889887	-1.25527	-1.24692	0.503398	2.38983	2.13681	1
-0.0472326	1.4239	0.390458	-0.576266	-0.315405	-0.414377	2.00017	0.705863	1
-0.257342	1.06333	-0.0385768	-0.783664	-0.134011	0.267804	1.84699	0.0954344	1
-0.0642671	1.33034	-0.0593897	-1.90557	-0.32859	0.77897	3.23591	0.269201	1
0.281329	1.07102	-0.580152	-1.3683	-0.0865946	1.13801	2.43932	-0.493557	1
-0.118568	1.81739	-0.0322362	-1.59203	-0.0764703	0.755329	3.40941	0.0442341	1
0.383092	0.153973	0.232262	-0.669016	-0.332419	-0.16069	0.822989	0.564681	1
0.283653	1.22616	-0.17928	-0.994477	-0.470411	-0.0185434	2.22064	0.291132	1
0.109154	1.70931	-0.673629	-1.04166	0.0728844	0.427842	2.75097	-0.746513	1
2.06417	-0.573177	-0.097909	0.0904098	0.486638	0.64068	-0.663587	-0.584547	1
-1.66859	0.582667	0.102335	-0.539108	-0.257796	1.50232	1.12178	0.36013	1
1.2793	0.331937	-0.206071	-0.594118	0.396863	-0.251038	0.926055	-0.602934	1
-0.00116303	0.749075	-0.282711	-1.27602	-0.435781	0.985146	2.02509	0.15307	1
-0.012477	0.789655	-0.315315	-0.72002	0.287745	0.787241	1.50968	-0.60306	1
0.124871	1.76653	-0.213767	-1.31649	-0.37657	1.16149	3.08302	0.162803	1
-0.0118687	0.772035	0.159109	0.252035	0.112787	0.0592527	0.52	0.0463222	1
-0.617531	-0.00361805	0.0837559	-0.462956	-0.210248	-0.321457	0.459338	0.294004	1
0.165626	1.21472	-0.423112	-1.07634	-1.02899	0.373872	2.29106	0.605874	1
-0.187665	1.24435	0.152688	-0.6287	-0.277761	0.51928	1.87305	0.430448	1
0.21158	2.11137	-0.254175	-1.44708	0.523697	0.864698	3.55845	-0.777872	1
0.423221	1.82658	0.270693	-2.00168	-0.289618	0.331058	3.82826	0.560311	1
1.01543	0.406225	-0.0700318	-0.336804	0.100217	1.86976	0.743029	-0.170249	1
-0.538636	0.614041	0.219362	-1.01877	-0.27696	0.688245	1.63281	0.496322	1
0.582353	0.981517	0.150165	-0.843051	-0.339803	1.06145	1.82457	0.489968	1
0.555365	0.674922	-0.118667	-0.228011	0.676519	0.42478	0.902933	-0.795186	1
-0.0336927	0.987189	-0.227732	-1.02934	0.0860017	0.439292	2.01653	-0.313733	1
0.543694	0.595228	0.190057	-0.817809	-0.204854	0.199903	1.41304	0.394911	1
0.433667	0.421443	0.00973325	-0.153039	-0.104697	1.77183	0.574482	0.11443	1
-0.04964	0.805513	0.567971	-1.12151	0.392611	1.13555	1.92702	0.17536	1
0.453581	1.08838	0.0259408	-0.659964	-0.356053	0.823298	1.74835	0.381994	1
0.0485546	1.51485	-0.398168	-2.05597	0.135176	1.29869	3.57082	-0.533344	1
0.936883	0.583218	0.103361	-0.385249	0.425606	0.0709455	0.968467	-0.322245	1
0.132593	0.485464	0.0160556	-0.852175	0.0853833	0.359067	1.33764	-0.0693277	1
0.130295	0.0801938	0.378168	-0.341986	-0.191535	0.746054	0.42218	0.569703	1
0.122261	0.754899	-0.102634	-0.340932	-0.134735	0.429679	1.09583	0.0321008	1
0.317697	1.62592	-0.146708	-1.35507	0.0431515	0.90218	2.981	-0.189859	1
0.2971	-0.212848	0.0167864	0.0141428	-0.307619	-0.224151	-0.226991	0.324405	1
0.362488	1.31306	-0.0330916	-0.968461	-0.465892	0.355638	2.28152	0.432801	1
0.163816	0.140383	0.0249923	0.166665	-0.200319	1.37703	-0.0262826	0.225311	1
-0.0198656	0.79091	0.029402	-1.09233	-0.0142065	0.714491	1.88324	0.0436084	1
-0.520582	0.825105	-0.360625	-1.25189	0.121244	-0.0237047	2.07699	-0.481869	1
-0.707993	1.02805	0.0244461	-0.814854	0.0206353	-0.035001	1.8429	0.00381076	1
0.240515	0.807969	-0.313605	-1.20656	-0.0725151	0.691049	2.01452	-0.24109	1
0.398848	0.000152486	-0.00807271	-0.177096	-0.147648	0.0808071	0.177249	0.139575	1
0.288082	1.53037	0.298875	-1.00992	0.232216	0.974051	2.54029	0.0666596	1
0.0378054	1.28906	0.224663	-0.894193	-0.227779	0.891939	2.18326	0.452443	1
0.519826	0.797759	-0.0188382	-0.521724	0.0769922	-0.103473	1.31948	-0.0958303	1
-0.00807242	0.830961	-0.269583	-1.32272	-0.601751	0.120859	2.15368	0.332167	1
0.0418204	1.26991	0.083776	-1.35937	-0.412766	0.810571	2.62929	0.496542	1
0.132233	1.35131	-0.273492	-1.11627	-0.404546	0.737851	2.46757	0.131054	1
-0.285338	1.11337	0.3319	-0.886047	-0.0842171	0.838816	1.99942	0.416117	1
-0.226542	1.68907	-0.113485	-1.78362	0.0110606	1.24235	3.47269	-0.124546	1
0.056365	0.909555	-0.347849	-0.945948	0.0119953	0.518747	1.8555	-0.359844	1
0.00107558	0.427075	-0.0401371	-1.05426	-0.00323045	1.23548	1.48134	-0.0369067	1
0.368077	0.524202	0.490233	-0.221786	0.265763	1.61579	0.745988	0.224471	1
-0.518487	0.302769	-0.121563	-0.564651	-0.114495	0.502443	0.86742	-0.00706796	1
1.23332	1.33952	-0.457525	-1.78948	-0.111285	0.0293018	3.129	-0.346239	1
0.231165	0.848207	0.0919005	-1.06949	0.111946	0.932239	1.9177	-0.0200456	1
0.311031	0.969915	0.206984	-1.13744	0.220998	0.874926	2.10735	-0.0140145	1
0.333652	0.526666	0.0721845	-0.810795	0.224661	0.145806	1.33746	-0.152477	1
0.238604	-0.254915	-0.149279	-0.253282	0.109431	0.259415	-0.00163326	-0.258711	1
0.168686	0.271352	0.299696	-0.0141916	0.496649	1.64294	0.285543	-0.196953	1
-0.0602541	1.39917	-0.0245094	-1.0626	-0.245778	0.694516	2.46178	0.221268	1
-0.0169542	0.837943	-0.430646	-0.909926	-0.254611	0.206102	1.74787	-0.176035	1
-0.31357	1.39052	-0.536589	-0.814903	-0.0278886	0.452093	2.20542	-0.5087	1
0.198786	0.464186	0.314898	-0.81742	-0.451933	0.0607925	1.28161	0.76683	1
-0.290319	1.4996	-0.386822	-1.54208	0.197547	1.08541	3.04168	-0.584369	1
-0.181617	-0.12851	-0.014844	0.0182465	-0.168694	2.42969	-0.146756	0.15385	1
0.29492	0.0981545	0.402015	-0.251341	-0.168839	0.232245	0.349495	0.570853	1
0.380904	0.101011	-0.268602	-0.208576	0.315067	1.45894	0.309586	-0.583669	1
0.0605528	0.45162	0.213365	-0.500254	-0.137845	0.346993	0.951874	0.351211	1
1.18922	0.877421	0.0157706	-0.515932	-0.154472	-1.16784	1.39335	0.170242	1
0.115011	0.410866	-0.00165961	-0.139225	0.0974859	0.227607	0.550091	-0.0991455	1
0.122531	0.139877	0.204173	-0.342284	0.238978	2.16026	0.48216	-0.0348049	1
-0.471978	1.37612	0.686316	-1.02812	-0.137099	0.173468	2.40424	0.823415	1
0.606932	1.24397	-0.231518	-1.46027	0.0293194	-0.421732	2.70425	-0.260838	1
0.450526	0.510238	-0.0446236	-1.03261	-0.614981	0.4079	1.54285	0.570358	1
-0.0421315	1.18845	0.183506	-1.46425	-0.469977	0.740892	2.6527	0.653483	1
0.455847	0.603412	-0.45847	-0.942511	-0.304172	0.483597	1.54592	-0.154299	1
0.628095	0.657897	0.0173031	-0.791759	-0.0868343	0.376574	1.44966	0.104137	1
-0.121052	2.1118	-0.0035798	-0.936773	-0.229126	0.794758	3.04857	0.225546	1
0.254728	1.15003	-0.0359157	-1.10376	-0.238117	1.23477	2.25379	0.202201	1
0.525633	1.04435	-0.413146	-1.19105	-0.457903	0.905862	2.2354	0.0447571	1
0.0607998	0.727289	0.0434693	-1.1214	0.0799366	0.617189	1.84869	-0.0364672	1
0.216174	0.807977	-0.0590741	-1.09959	-0.254094	0.412855	1.90757	0.195019	1
0.0670991	1.3168	-0.59666	-1.80654	-0.00367703	0.862884	3.12334	-0.592983	1
0.217995	0.678296	0.263635	-0.347536	-0.255455	1.55596	1.02583	0.51909	1
0.238387	1.17796	0.147053	-1.39787	0.109602	1.05485	2.57583	0.0374507	1
0.0499749	0.611464	-0.0326098	-0.342048	0.12895	-0.0515733	0.953512	-0.16156	1
0.377451	0.56368	-0.401341	-0.715217	-0.225316	0.780436	1.2789	-0.176025	1
0.216909	1.23714	-0.252074	-0.985961	-0.232587	0.762704	2.2231	-0.0194874	1
0.938721	0.271061	0.176074	-0.23951	-0.330841	-0.0823601	0.510572	0.506916	1
0.20204	1.39295	-0.0728015	-0.619164	-0.676457	0.264492	2.01212	0.603655	1
0.324957	1.03944	-0.274878	-1.0229	-0.0317659	0.942426	2.06235	-0.243112	1
-0.106272	0.616275	0.269144	-1.11599	0.066708	1.3701	1.73226	0.202436	1
-0.183848	1.57858	-0.413471	-1.41562	0.131009	1.00099	2.9942	-0.54448	1
-0.096386	0.638487	0.606813	-0.889042	0.0146807	0.910158	1.52753	0.592132	1
-0.150839	1.407	-0.0732539	-1.37265	-0.466252	0.843939	2.77965	0.392999	1
0.273863	1.28097	-0.265959	-1.85481	-0.178368	1.04378	3.13578	-0.0875912	1
0.730555	0.107196	0.101999	-0.390973	-0.0727403	0.25789	0.498169	0.174739	1
-0.185767	1.16216	0.153015	-0.602814	-0.0868531	0.207782	1.76497	0.239868	1
0.162032	0.821008	0.00509548	-0.595332	-0.118705	1.1165	1.41634	0.1238	1
-1.13605	0.501593	0.201319	0.418927	-0.218815	-0.0930993	0.0826654	0.420134	1
0.056788	-0.192403	0.0564532	-0.100167	-0.191014	0.185479	-0.0922366	0.247467	1
0.0372275	1.16661	0.034199	-1.28169	-0.137368	0.580549	2.4483	0.171567	1
-0.483771	0.798793	-0.0953803	-0.227108	0.242469	0.18371	1.0259	-0.337849	1
0.21184	0.64974	-0.139151	-0.777007	-0.357775	0.541679	1.42675	0.218624	1
0.189103	0.122855	0.00150458	-0.0252118	0.450899	0.645861	0.148067	-0.449394	1
-0.334828	1.15744	0.031116	-0.869223	-0.491008	0.415814	2.02666	0.522124	1
-0.692051	1.92071	0.139907	-1.13719	-0.161784	0.776465	3.05791	0.301691	1
-0.122269	0.496554	0.312357	-0.0271989	-0.52353	1.28612	0.523753	0.835887	1
0.138157	0.537064	0.318102	-0.715909	-0.534952	0.401938	1.25297	0.853054	1
1.12531	0.436512	0.280882	-0.303759	0.14229	1.17491	0.740271	0.138592	1
0.137423	1.06464	0.417711	-0.644052	-0.575353	0.5871	1.70869	0.993065	1
-0.168756	1.37505	-0.189694	-1.43401	0.14415	0.929237	2.80906	-0.333845	1
-0.177084	0.844615	0.0944715	-0.665127	0.254814	0.638867	1.50974	-0.160343	1
0.190208	1.78246	-0.117789	-1.40183	-0.172646	0.500266	3.18429	0.0548565	1
0.787967	0.0452047	0.278767	0.0393384	0.130637	-0.313299	0.00586628	0.14813	1
-0.00681333	0.842267	0.340938	-0.719192	-0.596353	0.431469	1.56146	0.937292	1
-0.0986267	1.5626	0.0325936	-0.777048	0.655159	-0.207291	2.33965	-0.622566	1
0.479582	1.56884	-0.607379	-2.23454	0.380216	1.01964	3.80338	-0.987595	1
0.0198742	1.71722	-0.286805	-1.57887	0.359763	1.00357	3.2961	-0.646567	1
-0.677626	-0.256131	-0.122532	-0.467066	0.0548075	2.05074	0.210935	-0.17734	1
0.196456	1.38068	-0.159716	-1.0227	-0.382259	0.0403185	2.40339	0.222543	1
0.0421116	1.51407	-0.430896	-1.7571	-0.131952	1.07414	3.27118	-0.298944	1
-0.0590232	0.35887	-0.297258	-0.156361	-0.133307	0.204081	0.515231	-0.16395	1
-0.0442188	1.02572	0.260968	-0.968192	0.104965	0.572903	1.99391	0.156003	1
-0.551503	0.583542	0.23596	-0.676814	-0.342052	-0.159895	1.26036	0.578012	1
0.0507854	1.10352	-0.279646	-0.8693	-0.369182	0.460375	1.97282	0.0895358	1
-0.411012	0.828087	-0.528509	-0.97162	-0.153244	0.402583	1.79971	-0.375265	1
-0.334855	1.10743	0.40249	-0.306241	-0.664839	-0.196651	1.41367	1.06733	1
0.366518	1.11903	0.315268	-0.58113	0.232878	0.938525	1.70016	0.0823901	1
-0.419378	0.0290266	-0.404432	-0.515648	-0.0730832	1.74721	0.544675	-0.331349	1
0.446562	0.64552	-0.132294	-0.956042	0.139283	0.527229	1.60156	-0.271577	1
-0.372582	1.64385	0.0556682	-1.41852	-0.502974	0.887292	3.06237	0.558642	1
0.623288	1.10798	-0.507795	-1.4964	-0.590638	1.36245	2.60438	0.0828435	1
0.0732804	0.115205	-0.241116	-0.789492	-0.218766	0.437408	0.904697	-0.0223504	1
-0.63849	0.852025	-0.0185302	-1.00165	0.0823172	1.71202	1.85368	-0.100847	1
0.444906	0.456704	0.131439	-0.543883	-0.297808	0.276732	1.00059	0.429247	1
0.453135	0.847839	0.0499625	-0.500039	-0.267949	0.172055	1.34788	0.317912	1
-0.0591369	0.230925	0.210711	-0.159343	-0.0877678	0.649329	0.390268	0.298479	1
0.136262	1.84005	-0.290886	-1.70276	0.27043	1.16243	3.54281	-0.561317	1
0.116269	1.37579	-0.109693	-1.31099	0.0626029	0.665145	2.68678	-0.172296	1
0.296713	0.257595	0.559042	-0.0621742	-0.0920983	0.0227612	0.319769	0.651141	1
0.591812	1.14886	0.553672	-1.57323	-0.163785	0.462129	2.72209	0.717457	1
-0.120193	1.35468	0.0362016	-0.393459	-0.0897475	1.31016	1.74814	0.125949	1
0.127791	1.64202	-0.00825322	-1.56947	-0.462051	1.16708	3.21149	0.453798	1
0.373949	1.73551	0.363146	-1.3781	-0.349838	0.177667	3.11361	0.712985	1
-0.00192573	0.135778	-0.0461084	0.127173	-0.00144395	1.81638	0.00860488	-0.0446644	1
0.0602567	0.436198	0.00894428	-0.446144	0.496687	-0.271996	0.882342	-0.487742	1
0.119192	0.9228	0.0971291	-0.965242	0.137003	0.410775	1.88804	-0.0398734	1
-0.0320221	0.997175	0.111869	-0.483804	0.00467399	0.180845	1.48098	0.107195	1
-0.748229	1.38306	-0.480858	-0.618115	0.370791	0.463251	2.00118	-0.851649	1
0.539956	0.885814	0.172517	-0.42944	-0.550869	0.923287	1.31525	0.723386	1
0.22829	-0.0386247	0.0750575	-0.011114	0.325255	0.0329987	-0.0275107	-0.250197	1
0.566246	0.917711	-0.562873	-1.53138	0.270075	-0.398151	2.44909	-0.832948	1
0.367675	0.369472	0.281884	-0.258921	0.00977704	1.05514	0.628393	0.272107	1
-0.291935	1.15253	0.115631	-1.21577	-0.476041	0.798204	2.3683	0.591672	1
-0.609014	0.974433	0.512473	-0.419813	-0.286413	1.47498	1.39425	0.798886	1
0.413972	1.02324	0.0862445	-1.12117	-0.67897	0.839987	2.14441	0.765214	1
-0.250544	1.32649	0.0586807	-1.07974	0.428513	0.576285	2.40623	-0.369832	1
-0.178767	1.48746	0.239533	-1.39169	-0.233151	0.974971	2.87916	0.472684	1
-0.259663	0.963279	0.161599	-0.909005	-0.333689	1.00744	1.87228	0.495289	1
1.29054	-0.0621576	-0.00858539	-0.838845	-0.765999	-0.265251	0.776688	0.757414	1
-0.12311	0.388341	0.310689	0.253089	0.0330367	0.503617	0.135252	0.277652	1
0.625028	0.892003	0.187152	-1.16503	-0.465382	0.416368	2.05703	0.652534	1
-0.432704	1.09865	0.556657	-0.884363	-0.478992	0.943037	1.98302	1.03565	1
-0.262477	0.708654	0.340893	0.0602136	-0.203787	0.00324124	0.648441	0.54468	1
-0.0207072	1.81199	0.385327	-1.6443	0.0877558	1.1942	3.45629	0.297572	1
-0.00678826	-0.427444	-0.126722	-0.403531	0.204512	2.55282	-0.0239126	-0.331235	1
-0.261847	1.44483	0.0541239	-1.34962	-0.353475	1.07729	2.79444	0.407599	1
-0.362579	1.17987	0.179434	-0.569141	0.277626	0.560858	1.74901	-0.0981919	1
0.560039	1.18828	0.0326446	-1.36918	0.0422336	1.19104	2.55746	-0.00958898	1
-0.325553	0.9814	0.43019	-0.769379	-0.207642	0.630593	1.75078	0.637833	1
0.235918	0.405856	-0.0878104	-0.353631	-0.00770598	0.0190655	0.759487	-0.0801045	1
-0.0695132	1.48005	-0.199428	-1.39061	0.116332	1.22585	2.87066	-0.31576	1
2.02057	0.290778	0.119754	0.122641	0.637014	1.03655	0.168137	-0.51726	1
0.0529282	1.09181	-0.123042	-1.22867	-0.130367	0.88846	2.32048	0.00732449	1
0.151565	0.657201	-0.222559	-0.512403	-0.647812	0.662476	1.1696	0.425253	1
-0.741326	1.42584	0.00178482	-0.849427	0.111898	0.496954	2.27526	-0.110114	1
-0.261073	1.76455	0.177603	-0.979774	-0.279828	0.428664	2.74432	0.457431	1
0.400166	0.484176	-0.0151298	-0.659616	-0.582621	0.147765	1.14379	0.567492	1
0.121076	0.946346	0.206077	-0.550228	0.0440072	0.691996	1.49657	0.16207	1
0.394281	0.745044	0.351396	0.0419201	0.19061	0.65764	0.703124	0.160786	1
0.25143	-0.253331	-0.0984313	-0.172126	-0.0624257	0.642428	-0.0812055	-0.0360056	1
-0.178266	0.681734	-0.437076	-0.639674	0.00514862	1.74087	1.32141	-0.442225	1
-0.51955	1.53471	-0.423679	-0.847308	-0.0434476	0.951934	2.38202	-0.380231	1
0.200154	1.26682	-0.601722	-1.79497	-0.247882	1.38601	3.06179	-0.35384	1
0.382619	0.353888	-0.197234	-0.5218	0.322652	-0.0727851	0.875687	-0.519886	1
-0.147966	0.683905	0.0381916	-0.97734	-0.583238	0.537279	1.66124	0.62143	1
-0.322263	0.497866	0.0145562	-0.612288	0.303038	0.975705	1.11015	-0.288481	1
0.438053	1.73389	-0.0687929	-1.22148	0.114854	1.1861	2.95537	-0.183646	1
-0.141037	1.39568	-0.187732	-1.11723	-0.364694	0.806636	2.51291	0.176962	1
0.363826	0.454351	0.176992	-0.236066	-0.424529	0.142221	0.690417	0.601522	1
0.32087	1.54781	0.213424	-1.45574	-0.0425252	1.06931	3.00355	0.255949	1
0.254734	1.66792	-0.35515	-1.61567	0.196978	1.04087	3.28359	-0.552128	1
-0.489771	1.4284	0.078843	-0.756764	0.289498	0.382615	2.18516	-0.210655	1
0.0622287	0.87485	0.111807	-0.806848	0.0533728	0.38974	1.6817	0.0584344	1
0.878448	0.132426	0.559853	-0.173136	-0.513949	0.464641	0.305562	1.0738	1
0.453173	1.67037	-0.0278665	-1.26766	-0.0259326	0.864183	2.93803	-0.00193391	1
0.00359987	1.13407	-0.159744	-1.06929	-0.308906	0.727464	2.20336	0.149162	1
-0.786411	-0.31384	0.282841	0.0225578	0.154558	-0.0689729	-0.336398	0.128283	1
-0.320073	1.43043	-0.0184054	-1.09942	-0.305651	0.870575	2.52985	0.287246	1
-0.0865999	1.21831	0.47368	-0.582307	0.00128229	0.642759	1.80062	0.472398	1
0.166582	1.20473	0.100328	-1.25021	-0.181903	0.634112	2.45494	0.28223	1
-0.128665	0.374144	0.352896	-0.227986	0.159717	0.105275	0.60213	0.193178	1
0.168434	1.83201	0.440969	-1.53082	0.374147	0.283382	3.36283	0.0668224	1
-0.175543	0.996199	-0.242065	-0.40216	-0.133097	0.529156	1.39836	-0.108967	1
0.0253803	1.30717	0.0211565	-1.59712	-0.300933	0.917841	2.90429	0.322089	1
0.300636	-0.075028	0.587953	-0.149717	-0.00239013	1.6741	0.0746892	0.590343	1
0.746365	0.767986	0.704105	-1.43352	-0.382619	0.523278	2.20151	1.08672	1
0.0777753	1.30471	0.377768	-1.74664	-0.381306	0.59085	3.05135	0.759075	1
0.54878	0.602542	-0.123107	0.0758687	-0.308432	1.25099	0.526673	0.185325	1
-0.32384	0.58761	-0.338937	-1.08921	0.170797	0.235452	1.67682	-0.509734	1
-0.59151	1.18858	0.443082	-0.542641	-0.321043	1.01274	1.73122	0.764125	1
0.069031	1.36036	-0.0132166	-1.06911	0.09121	0.280686	2.42946	-0.104427	1
0.573238	0.280702	-0.278889	-0.240962	0.0175262	0.524634	0.521664	-0.296415	1
0.436324	0.908276	0.690961	-1.18337	-0.368095	0.234886	2.09164	1.05906	1
-0.141467	0.183911	0.449225	-0.34166	0.0209018	0.728734	0.525571	0.428323	1
0.000480162	-0.0537886	-0.124801	-0.0169347	-0.0463745	1.80334	-0.0368539	-0.0784268	1
0.385063	0.355135	0.146176	0.27328	0.242151	1.47917	0.0818547	-0.0959755	1
-0.00241262	0.164839	0.0872438	-0.121178	-0.00387103	1.62922	0.286017	0.0911148	1
0.957659	1.14829	0.260225	-0.213911	0.0626804	0.018369	1.3622	0.197545	1
-0.0238137	0.939946	-0.26279	-0.473493	-0.151596	0.667297	1.41344	-0.111193	1
0.377732	0.604513	0.0376433	-0.41062	-0.202477	0.297239	1.01513	0.240121	1
0.251614	1.00147	-0.174632	-1.02653	-0.538218	0.397429	2.028	0.363586	1
0.697164	0.654823	0.241045	-1.14468	-0.200212	0.385099	1.79951	0.441257	1
0.344268	0.319705	-0.00458346	0.0215587	0.0850018	-0.0278084	0.298146	-0.0895853	1
0.261363	0.684754	0.312735	-0.659912	-0.310445	0.782833	1.34467	0.62318	1
-1.00483	0.641915	1.06667	-0.966575	-0.268606	0.567269	1.60849	1.33528	1
0.452936	0.556326	-0.15193	-0.400415	-0.203795	-0.25605	0.956741	0.051865	1
-0.39208	0.830339	0.0721762	-1.05168	-0.390724	0.822879	1.88202	0.462901	1
0.255742	1.3787	0.220698	-1.24217	0.143136	0.33666	2.62087	0.0775616	1
0.203611	1.5659	0.613564	-1.347	-0.10612	1.02681	2.91289	0.719684	1
0.287497	1.20575	0.378627	-1.01802	-0.690013	1.06302	2.22377	1.06864	1
0.187793	1.42678	0.370081	-1.49186	0.251645	0.488203	2.91864	0.118436	1
-0.940419	-0.163487	-0.466729	-0.544637	-0.325023	-0.917831	0.38115	-0.141706	1
0.150265	1.2812	0.253632	-1.19571	0.123352	0.747479	2.47691	0.130279	1
0.260968	1.57032	0.222333	-1.93968	-0.00313927	0.633992	3.51	0.225472	1
0.537019	0.536643	0.436697	-0.728745	-0.0646654	0.21895	1.26539	0.501362	1
0.849984	0.272303	-0.24763	-0.804758	0.227315	0.141338	1.07706	-0.474944	1
0.431704	1.11913	-0.0884571	-1.50437	0.146636	0.111987	2.6235	-0.235093	1
0.00294992	0.0397326	-0.247758	-0.0955274	-0.170933	1.33295	0.13526	-0.076825	1
0.0688713	0.194429	-0.161154	-0.00202673	0.331449	0.905944	0.196456	-0.492603	1
0.340155	1.1268	-0.112663	-1.58106	-0.0278751	0.574584	2.70786	-0.0847876	1
0.17316	1.05646	0.293165	-1.36218	-0.0659542	0.818251	2.41864	0.359119	1
-0.236978	0.263379	0.047618	-0.198482	-0.370912	0.193204	0.461861	0.41853	1
0.702961	-0.0521597	0.000308341	0.192916	-0.125808	0.0140402	-0.245076	0.126117	1
-0.503405	1.788	0.293993	-1.60932	0.000202728	0.956506	3.39731	0.29379	1
0.113144	1.00479	0.590215	-1.14927	-0.0658497	0.481392	2.15406	0.656065	1
2.08939	0.0752288	0.120991	-0.507547	-0.320424	0.768492	0.582776	0.441414	1
0.150097	1.70232	0.0248858	-1.85098	0.25758	0.818843	3.5533	-0.232694	1
0.235255	1.00185	0.158572	-0.981784	-0.0362843	-0.122968	1.98364	0.194856	1
0.757371	0.577113	-0.0775579	-0.241859	-0.0133851	0.114875	0.818972	-0.0641728	1
0.845119	0.396301	0.290652	0.0698814	0.275735	1.93072	0.326419	0.0149171	1
0.373021	0.256529	-0.0497767	-0.43084	0.338236	0.0662406	0.687369	-0.388012	1
0.269095	1.17103	0.573204	-1.03852	-0.321054	1.005	2.20955	0.894258	1
0.428804	0.183509	0.28842	0.161085	0.124801	2.61533	0.0224247	0.163619	1
0.169974	0.962487	0.589714	-0.72439	0.0139743	0.298765	1.68688	0.57574	1
0.232731	0.0729387	0.295344	0.195951	-0.0118991	0.221196	-0.123013	0.307243	1
0.0521959	1.43459	-0.25577	-1.57713	-0.206481	0.51465	3.01172	-0.0492894	1
-0.0399549	1.26987	0.217639	-1.344	-0.574171	0.933136	2.61387	0.79181	1
0.113672	1.64724	0.230426	-1.80393	-0.0661561	0.51685	3.45117	0.296582	1
-0.0617216	0.413984	0.236294	-0.593115	0.171671	-0.282105	1.0071	0.0646235	1
0.048326	0.585121	0.263287	-0.0589192	-0.12511	0.198945	0.64404	0.388397	1
0.470426	1.04397	0.232684	-0.0649294	-0.281521	0.507628	1.1089	0.514205	1
0.835428	1.2915	-0.0247402	-0.666106	-0.785377	-0.00487575	1.9576	0.760636	1
-0.116825	1.34698	-0.0747099	-1.16567	-0.00522791	0.96602	2.51265	-0.069482	1
0.913349	-0.118078	0.0131073	-0.197937	0.22783	0.160018	0.0798586	-0.214723	1
0.203307	0.535447	-0.152415	-0.533848	-0.0228358	0.562325	1.0693	-0.12958	1
0.338699	0.703045	0.20658	-0.764031	-0.165805	0.299529	1.46708	0.372385	1
-0.242957	0.797041	0.240352	-0.743523	0.179294	0.504522	1.54056	0.0610579	1
0.242498	1.28156	-0.169351	-0.95498	0.162883	0.216707	2.23653	-0.332234	1
-0.585302	0.505705	0.737712	-0.440508	0.0617251	0.181081	0.946213	0.675987	1
0.723414	0.793386	0.413961	-0.921184	0.00461382	-0.437432	1.71457	0.409347	1
-0.3088	1.29541	0.183438	-1.15972	-0.411853	0.284488	2.45513	0.595291	1
-0.01365	1.26128	-0.0621239	-1.03161	-0.116774	0.392256	2.29289	0.0546499	1
0.369435	1.13114	0.399033	-0.827237	0.236822	0.247047	1.95838	0.162211	1
-0.254863	0.577691	0.5375	-1.50496	-0.0595108	0.297468	2.08265	0.597011	1
0.0260144	1.11983	-0.217214	-1.26395	-0.0989467	1.04074	2.38378	-0.118267	1
-0.323817	-0.115909	0.395998	-0.721774	-0.292807	0.0613763	0.605865	0.688806	1
0.541732	0.488231	0.13604	-0.74251	-0.0286507	0.320518	1.23074	0.164691	1
0.0729062	0.0902439	-0.0720919	-0.482587	0.0367877	0.639908	0.572831	-0.10888	1
-0.573641	0.561246	0.790665	-0.867198	0.0997792	0.172988	1.42844	0.690886	1
8.27834e-05	0.0189898	-0.0228901	0.0572258	0.169542	2.86871	-0.038236	-0.192432	1
0.826233	0.570776	-0.00872009	-0.253232	-0.214286	2.04932	0.824008	0.205566	1
-0.29011	2.0259	0.589925	-1.19982	0.100971	0.589455	3.22572	0.488955	1
-0.47128	0.732139	0.079905	-0.340197	0.0708857	0.0652416	1.07234	0.00901928	1
0.241484	1.15566	0.329893	-0.797057	0.0532477	-0.629887	1.95272	0.276645	1
0.88485	1.73887	-0.0536784	-0.669995	0.266151	-0.16066	2.40887	-0.319829	1
0.36951	0.649265	0.0598497	-0.874722	0.0731262	0.517671	1.52399	-0.0132765	1
-0.0189022	1.97936	0.278742	-1.97074	-0.0408334	0.652506	3.95011	0.319576	1
-0.14534	1.9934	0.31133	-1.97794	0.0440392	0.961951	3.97135	0.267291	1
-0.140265	1.40295	0.188968	-1.20169	-0.00981281	0.86259	2.60464	0.19878	1
-0.299684	1.73976	0.0328999	-1.90752	-0.0281225	0.902184	3.64728	0.0610224	1
-0.0279331	0.878994	0.114259	-0.265404	-0.555823	0.633705	1.1444	0.670082	1
0.146505	1.76845	0.455309	-2.21372	-0.0264984	0.853822	3.98217	0.481808	1
-0.229903	0.691945	0.146135	-1.13832	0.376614	0.703093	1.83026	-0.230479	1
-0.130402	-0.546281	0.444096	-0.819894	0.330339	1.80172	0.273612	0.113758	1
-0.309112	1.15975	0.562638	-1.58314	0.389412	0.790421	2.74289	0.173225	1
0.587584	0.837526	-0.0189357	-0.682054	-0.106883	0.734635	1.51958	0.0879471	1
0.332251	0.797914	0.122292	-0.575855	-0.420562	0.449951	1.37377	0.542854	1
0.460774	0.390611	-0.0544308	-0.293688	-0.386566	0.739323	0.684299	0.332135	1
0.104555	1.21358	0.2782	-0.862485	-0.200756	0.418951	2.07606	0.478956	1
0.519749	0.519047	-0.0519147	0.0107032	0.171537	1.37517	0.508344	-0.223452	1
0.150365	0.32658	0.175612	-0.923582	0.0352981	0.461214	1.25016	0.140314	1
0.389977	1.34718	0.426674	-0.998788	0.198534	0.462192	2.34597	0.228141	1
-0.404895	0.595259	-0.0368539	-0.483011	0.292896	0.210059	1.07827	-0.32975	1
-0.109458	1.65064	-0.0513514	-1.57116	0.131751	0.93295	3.2218	-0.183103	1
-0.363707	0.792497	0.609094	-0.795187	-0.0943903	0.679482	1.58768	0.703484	1
-0.445192	0.166323	0.0512402	-0.316152	0.0906852	0.633499	0.482474	-0.039445	1
0.261047	0.398564	0.0870684	-0.156484	-0.675535	0.612101	0.555048	0.762604	1
0.156047	1.20858	0.143406	-1.06807	-0.235493	1.58128	2.27665	0.378899	1
-0.0756844	1.56921	0.312476	-1.92982	0.361071	0.886161	3.49903	-0.0485956	1
-0.296605	0.175669	0.227351	-0.293063	-0.154296	0.11107	0.468732	0.381647	1
0.0230765	1.62771	-0.222866	-0.560295	-0.717629	0.828304	2.188	0.494763	1
0.737029	1.62555	-0.1353	-1.66441	-0.484327	0.516889	3.28996	0.349026	1
1.15654	0.618003	0.240502	-0.642746	0.177247	-0.0128577	1.26075	0.0632558	1
0.5882	0.810293	0.696097	-1.39061	-0.0106238	0.766616	2.2009	0.706721	1
0.343905	0.900254	0.0463957	-0.608669	0.0818422	0.471243	1.50892	-0.0354465	1
-0.00963136	0.571003	0.0138418	-0.268417	-0.120802	0.373293	0.83942	0.134644	1
0.114182	0.421311	0.101971	-0.183575	-0.146056	0.0354587	0.604886	0.248027	1
-0.371349	0.0743777	0.251305	-0.162772	-0.170371	2.02379	0.23715	0.421676	1
0.351947	0.489276	-0.158699	0.0347128	-0.0142912	0.0883826	0.454563	-0.144407	1
0.149919	1.8671	0.28545	-2.05778	0.311424	0.932671	3.92488	-0.0259733	1
0.426096	0.0189861	0.143178	-0.410458	-0.0195107	0.433709	0.429445	0.162689	1
-0.280334	1.28697	0.425013	-1.28297	-0.762732	0.818433	2.56994	1.18774	1
-1.43407	1.05745	0.305112	-1.04469	0.0165512	1.83424	2.10215	0.288561	1
0.559739	1.80206	0.283929	-1.85228	-0.0104351	0.718982	3.65434	0.294364	1
0.423249	0.329142	-0.034709	-0.264031	-0.386566	0.141171	0.593173	0.351857	1
-0.154347	0.364146	-0.239088	0.18885	-0.0606404	2.16941	0.175296	-0.178448	1
-0.485201	0.191607	0.0434051	-0.270427	-0.320654	0.422242	0.462034	0.364059	1
0.535071	0.73023	0.22128	-0.542802	-0.00810278	1.5974	1.27303	0.229383	1
-0.255801	1.82209	0.112153	-1.73592	-0.178472	1.1866	3.55801	0.290626	1
0.174923	1.24831	0.691449	-1.3843	-0.438812	0.375822	2.6326	1.13026	1
0.440552	0.228059	0.253568	-0.0784494	0.574436	0.308672	0.306508	-0.320868	1
0.34118	0.819857	0.0419087	-0.770045	-0.126448	1.49509	1.5899	0.168357	1
0.074098	0.966052	0.409668	-1.59904	-0.463649	0.894547	2.56509	0.873317	1
0.646546	0.0297353	0.0814851	0.413704	0.16286	0.873736	-0.383969	-0.0813748	1
0.195059	0.782031	0.948718	-1.35905	-0.023576	0.61348	2.14108	0.972294	1
0.44652	1.05506	0.129145	-1.32816	-0.343695	1.08786	2.38322	0.472839	1
0.743747	0.477898	0.326476	0.0517759	0.0164924	0.118555	0.426122	0.309984	1
0.0109811	1.15584	0.370261	-0.607721	0.135937	0.820322	1.76357	0.234323	1
0.0556748	0.0473315	0.0330897	0.0139256	0.0459171	0.0426012	0.033406	-0.0128274	1
0.180027	-0.438946	0.138927	-0.296185	0.0206712	0.195635	-0.14276	0.118256	1
0.632702	0.129456	0.225832	-0.541718	-0.0852054	0.427406	0.671174	0.311037	1
-0.125326	0.0641547	-0.291959	-0.117233	0.263931	0.615514	0.181388	-0.55589	1
0.228017	-0.217139	-0.487404	0.0479709	0.0404385	2.79528	-0.26511	-0.527843	1
0.117367	1.63764	0.365399	-1.32978	-0.138824	0.891815	2.96742	0.504222	1
0.398992	1.3802	-0.0395353	-1.4445	0.0852938	0.782125	2.82471	-0.124829	1
-0.210043	1.34953	0.0616883	-1.26882	-0.191096	0.977244	2.61835	0.252784	1
0.60543	0.878529	0.540536	-0.874948	0.210002	0.497127	1.75348	0.330533	1
0.335841	0.490447	-0.0262474	-0.823168	-0.0180647	1.25364	1.31361	-0.00818269	1
-0.174382	1.09237	0.548166	-0.752318	-0.492994	1.01404	1.84469	1.04116	1
-0.437903	1.41534	0.332595	-1.24775	-0.0649684	0.663344	2.66309	0.397563	1
0.572361	1.33472	0.606061	-1.7292	-0.299718	0.502445	3.06392	0.905779	1
0.590982	1.00381	0.45554	-0.489458	0.0657953	0.896362	1.49327	0.389744	1
-0.0604688	0.0740869	0.110815	0.16676	0.436718	0.180947	-0.0926735	-0.325902	1
1.22686	0.0781087	-0.59641	0.271549	-0.183713	1.35766	-0.193441	-0.412696	1
0.211897	1.46638	0.244656	-1.58825	0.263333	0.674007	3.05463	-0.0186774	1
-0.45033	1.74126	0.00912318	-1.0222	-0.00344375	0.22685	2.76346	0.0125669	1
0.102852	0.796304	-0.0583814	-1.09181	-0.0789804	0.598504	1.88811	0.020599	1
0.136178	1.16346	0.340292	-1.06892	0.212037	0.698144	2.23238	0.128255	1
0.00221768	0.353019	-0.119048	0.190898	-0.475335	0.290226	0.162121	0.356288	1
0.736898	0.478525	0.488701	-0.189879	-0.328615	-0.379165	0.668405	0.817315	1
-0.166307	1.29662	-0.223537	-1.00876	-0.0695767	0.21062	2.30538	-0.153961	1
-0.336605	1.47122	0.281569	-1.04829	0.380007	0.100735	2.51952	-0.0984383	1
0.880393	0.548046	0.145658	0.115848	0.357322	1.31544	0.432198	-0.211664	1
0.158864	-0.311575	0.403302	0.230077	0.301545	2.19019	-0.541652	0.101757	1
0.0767942	0.18957	-0.227848	-0.58979	0.0887688	0.181493	0.77936	-0.316617	1
0.608498	0.152495	0.251837	-0.825917	0.00543499	0.393523	0.978411	0.246402	1
0.663493	0.362316	-0.231369	-0.40256	-0.301842	1.01871	0.764876	0.0704734	1
-0.534883	0.554853	0.23024	-0.237661	0.222589	0.918378	0.792513	0.00765123	1
0.577522	0.521116	-0.112517	-0.696305	-0.810601	1.23965	1.21742	0.698083	1
-0.707504	0.906762	0.474706	-0.67675	-0.459698	1.0351	1.58351	0.934404	1
0.409505	1.09917	-0.532356	-0.260252	-0.116381	0.344273	1.35943	-0.415975	1
-0.283451	0.965789	0.0200578	-0.88981	0.322977	0.955907	1.8556	-0.30292	1
-0.0812129	1.61315	0.441767	-2.099	0.138817	0.995841	3.71215	0.30295	1
0.574875	0.443454	0.127589	-0.960196	-0.0983438	0.377391	1.40365	0.225933	1
0.12215	0.760153	0.0235519	-0.485956	-0.2899	0.204185	1.24611	0.313452	1
0.0863249	0.158375	0.00745853	-0.789724	-0.374826	0.684032	0.948099	0.382285	1
-0.148379	1.33878	0.26283	-1.0053	0.176241	0.614644	2.34408	0.0865892	1
-0.323509	0.224599	-0.180692	-0.152042	0.00136381	2.31073	0.376641	-0.182056	1
0.379603	0.365557	0.0646056	-0.583624	-0.0394618	0.0491019	0.949181	0.104067	1
0.226086	1.81839	0.054797	-1.22128	0.357903	1.00629	3.03967	-0.303106	1
-0.111641	0.674442	-0.16644	0.0839286	0.415059	1.24903	0.590514	-0.5815	1
0.053283	0.415282	0.593055	-0.798196	0.118688	0.00886822	1.21348	0.474367	1
0.289881	0.0676572	0.207169	-0.336246	-0.0816427	-0.0313035	0.403903	0.288812	0
0.014497	0.460756	-0.243322	-0.952526	-0.27277	1.28454	1.41328	0.0294484	0
-0.486343	0.646391	0.0661084	-0.341539	0.0267626	-1.50061	0.987929	0.0393458	0
1.24314	1.04836	-0.606536	-0.687582	0.100922	-0.0554121	1.73594	-0.707458	0
0.266312	-0.158753	-0.113995	-0.0488245	0.198326	1.3287	-0.109929	-0.312321	0
1.27748	0.750852	-0.160107	-0.529487	0.359693	-0.443129	1.28034	-0.5198	0
0.238312	0.222064	-0.12854	-0.120645	0.056006	2.7475	0.342709	-0.184546	0
-0.845624	0.0352518	-0.0213102	-0.429538	0.03042	0.548558	0.46479	-0.0517302	0
0.188853	0.654319	0.152425	-0.511974	-0.0129508	0.462815	1.16629	0.165376	0
-0.0989538	1.73014	-0.131098	-1.30712	-0.0973975	0.915492	3.03726	-0.0337005	0
-0.230768	-0.207912	-0.424491	-0.0910131	0.00895331	2.73696	-0.116899	-0.433444	0
-0.801597	0.445369	0.226765	-0.106378	0.0374851	0.222463	0.551747	0.18928	0
0.521209	0.80842	-0.250037	-0.076409	-0.253845	0.228664	0.884829	0.00380818	0
0.461842	1.51356	-0.452894	-2.22469	0.222441	1.23113	3.73825	-0.675335	0
0.00314323	-0.10192	-0.0573398	-0.0278544	0.204195	2.85637	-0.0740657	-0.261534	0
-0.846525	0.0732279	-0.142946	-0.266258	-0.234068	0.0395573	0.339486	0.0911216	0
0.105963	0.0946265	0.0400454	-0.0478095	0.883212	2.17364	0.142436	-0.843167	0
0.132805	1.69407	-0.210466	-1.6511	0.169609	1.12237	3.34517	-0.380074	0
0.109776	1.02626	0.25193	-0.333935	-0.269688	0.127566	1.3602	0.521619	0
-0.254553	0.582735	0.0163385	0.288278	-0.15873	0.444627	0.294457	0.175068	0
0.206922	0.71257	0.131626	-0.952171	-0.573892	-0.32496	1.66474	0.705519	0
-0.222199	1.27346	-0.359665	-0.937185	0.106363	1.11775	2.21065	-0.466028	0
1.10238	0.429506	-0.329078	-0.0299857	0.0893285	2.22233	0.459491	-0.418406	0
-0.0610535	0.223461	0.415573	0.16321	-0.0560204	-0.0982683	0.0602507	0.471594	0
0.385011	0.204667	-0.178808	-0.95009	-0.0666163	0.834549	1.15476	-0.112192	0
-0.191669	0.951154	-0.334266	-0.910643	0.162563	1.17983	1.8618	-0.496829	0
0.242594	1.0316	-0.224792	-1.25388	0.198505	0.845413	2.28548	-0.423298	0
0.491982	0.24078	-0.1719	-0.0110625	-0.313221	0.54054	0.251843	0.141321	0
0.0335483	2.26354	-0.0750356	-0.644073	0.306183	0.0621889	2.90761	-0.381219	0
0.186649	0.022713	0.0924808	-0.389406	0.0209698	0.596946	0.412119	0.071511	0
0.789427	0.560987	0.485336	-0.516824	-0.0901852	-0.0518373	1.07781	0.575521	0
-0.0749258	0.119563	-0.725095	-0.670356	-0.0985766	1.40087	0.789919	-0.626518	0
0.168999	1.66855	0.350294	-0.547338	-0.19968	0.197939	2.21589	0.549975	0
0.00542348	0.420826	0.0720043	-0.226034	-0.1254	0.735093	0.64686	0.197404	0
0.199238	0.416441	0.0723721	-0.197868	-0.444536	1.51257	0.614309	0.516908	0
0.0326145	1.41096	-0.0334949	-1.58163	-0.392887	0.850008	2.9926	0.359392	0
0.142883	1.30485	-0.287503	-1.41994	0.197075	0.83709	2.72479	-0.484578	0
-0.115003	0.133829	-0.0793621	-0.0982122	-0.188376	0.366386	0.232042	0.109014	0
-0.00876632	1.64758	0.134224	-1.32703	0.216924	0.750479	2.97461	-0.0826993	0
0.715269	0.285174	0.170645	-0.184402	0.0336774	-0.0973922	0.469576	0.136967	0
-0.0924761	0.693416	-0.0508715	-1.32236	-0.459189	1.38948	2.01577	0.408317	0
-0.326843	1.65085	0.00116669	-1.1519	-0.490316	0.223688	2.80275	0.491482	0
-0.123096	2.01081	-0.468719	-1.81518	0.364515	1.00837	3.82599	-0.833234	0
0.17952	1.37061	-0.590278	-1.80596	0.0940308	0.959148	3.17657	-0.684309	0
-0.423306	1.6729	0.194387	-1.49507	0.0589501	0.975231	3.16797	0.135437	0
0.473681	0.39722	0.593763	-0.800165	-0.218097	1.02485	1.19739	0.81186	0
-0.19296	0.538091	-0.27484	-0.343583	0.0680348	1.77532	0.881674	-0.342875	0
-0.0506983	1.3542	0.0804128	-0.13489	0.0450037	0.624193	1.48909	0.035409	0
-0.459888	0.203055	-0.41691	-0.21287	0.53897	2.24834	0.415925	-0.95588	0
0.354185	-0.118774	-0.310909	-0.329518	0.000915268	-0.154411	0.210744	-0.311824	0
0.306987	0.825812	0.365087	0.0172677	0.093232	2.30851	0.808545	0.271855	0
0.454301	1.16689	-0.0252975	-1.04468	-0.283013	0.537112	2.21157	0.257715	0
-0.59206	0.31217	-0.113209	0.219319	0.0367307	0.0242498	0.0928514	-0.149939	0
-0.144076	-0.362325	0.0908348	0.739697	-0.516139	0.50758	-1.10202	0.606974	0
-0.277766	0.10108	0.320077	0.140526	-0.308934	1.70388	-0.0394461	0.629011	0
-0.474303	0.269034	-0.0209473	0.16655	0.0142511	1.24013	0.102484	-0.0351983	0
0.062443	-0.137224	-0.277333	0.713856	0.0862638	-0.0724578	-0.85108	-0.363597	0
0.481649	0.381137	-0.181061	0.169072	0.110194	0.23232	0.212065	-0.291255	0
0.237726	0.475533	0.341064	0.342395	-0.309883	1.19111	0.133138	0.650947	0
-0.128421	1.19131	-0.0516486	-1.09336	-0.159782	0.280815	2.28467	0.108134	0
0.560583	0.67536	0.285097	0.221317	-0.0108972	-0.0905583	0.454043	0.295994	0
-0.0431187	1.288	-0.1728	-0.992651	-0.27011	0.840291	2.28066	0.0973097	0
0.318951	1.46978	-0.230748	-1.39829	-0.10185	0.729111	2.86807	-0.128898	0
0.474089	1.04816	0.108907	-1.09588	0.114675	0.759491	2.14403	-0.00576782	0
0.272529	0.287268	0.226813	0.0328645	-0.0164043	2.0992	0.254404	0.243217	0
-0.291047	-0.135986	0.109073	-0.434662	0.0827639	-0.0987547	0.298676	0.0263088	0
0.348176	1.50946	-0.487077	-1.32982	-0.622458	0.840214	2.83928	0.135381	0
-0.488441	0.754416	-0.0486285	-0.580827	-0.70596	0.36295	1.33524	0.657331	0
-0.260484	0.640197	0.206149	-0.257113	-3.47796e-05	-0.179841	0.89731	0.206184	0
0.0636804	0.887265	-0.318268	-1.23633	0.00263579	0.534836	2.12359	-0.320904	0
0.209149	0.845843	0.09954	-0.921314	-0.410779	0.449006	1.76716	0.510319	0
0.049396	0.775586	0.312942	-0.175119	0.285053	0.813527	0.950706	0.0278892	0
-0.212598	1.71752	0.208323	-0.784439	0.505454	0.874911	2.50196	-0.297132	0
0.256088	0.919981	-0.202906	-1.21137	-0.283933	1.05874	2.13135	0.0810271	0
-0.15906	1.45932	-0.127963	-0.957034	0.344825	1.38407	2.41636	-0.472789	0
0.625337	1.05073	-0.585667	-1.53023	0.108784	1.25759	2.58096	-0.694452	0
-0.144626	0.0179525	0.0813844	0.32269	-0.0713018	2.19476	-0.304737	0.152686	0
0.905207	0.984279	0.172524	-0.553801	-0.072227	0.00929602	1.53808	0.244751	0
0.374837	0.532884	-0.215787	-0.264294	-0.355063	0.220727	0.797179	0.139276	0
0.160309	1.13265	-0.120889	-1.44276	0.148318	1.15144	2.57541	-0.269207	0
0.315797	1.39499	-0.0247153	-1.14349	0.122831	0.989616	2.53849	-0.147546	0
-0.0685197	1.48964	-0.169634	-1.1906	-0.103201	1.03884	2.68024	-0.0664331	0
0.0629598	0.213078	0.0574122	-0.398076	0.0475268	0.609947	0.611154	0.00988535	0
0.982049	0.160352	0.322732	-0.40983	0.17287	1.22879	0.570183	0.149862	0
0.232913	-0.122336	0.20526	-0.369623	-0.095478	0.00694089	0.247286	0.300738	0
0.174008	0.144259	-0.231722	0.119614	0.106573	2.41005	0.0246452	-0.338295	0
0.0417672	0.866507	0.300079	-0.852797	0.141076	0.471426	1.7193	0.159003	0
0.933927	0.608248	-0.224398	0.527256	-0.168713	0.855492	0.0809923	-0.0556848	0
0.284492	-0.033304	0.111405	0.203272	0.171541	0.0266528	-0.236576	-0.0601353	0
0.751351	0.244873	0.0369756	-0.473722	-0.249468	-0.180568	0.718595	0.286443	0
0.343861	0.536068	0.0505693	-0.768233	-0.147656	1.24698	1.3043	0.198225	0
-0.119018	-0.303103	0.31173	0.112558	0.0414185	-0.124226	-0.415661	0.270312	0
0.149518	1.81764	-0.693546	-1.29162	-0.123488	1.23171	3.10926	-0.570058	0
0.01958	1.48016	-0.0721675	-1.57287	-0.148455	0.817365	3.05304	0.0762874	0
0.206607	1.59011	-0.752041	-1.95576	0.393019	1.2395	3.54586	-1.14506	0
0.247811	0.382749	0.0791967	-0.186999	-0.118954	-0.619007	0.569748	0.198151	0
-0.0931348	0.809135	0.577051	-0.0027754	0.769797	2.07396	0.811911	-0.192746	0
-0.134021	0.036027	0.0812185	-0.15254	-0.181982	0.939125	0.188567	0.263201	0
0.305915	1.13851	-0.221102	-1.2147	0.203153	0.455738	2.3532	-0.424255	0
0.228573	1.04256	-0.0800552	-0.955413	0.103494	0.96763	1.99797	-0.183549	0
0.192766	1.6635	-0.0583174	-1.3613	-0.0110913	0.631284	3.02479	-0.0472261	0
0.342965	1.56228	-0.101439	-0.854352	0.162691	1.35566	2.41663	-0.264131	0
-0.127431	1.85805	-0.144617	-1.88743	0.132584	1.17202	3.74549	-0.277201	0
-0.18021	0.725785	-0.0120222	-1.34878	-0.051553	0.445127	2.07456	0.0395308	0
-0.188044	0.511189	0.193079	-0.0210443	0.254803	0.168928	0.532234	-0.0617237	0
-0.00730785	-0.0330131	-0.0744445	-0.441814	0.076813	2.27426	0.408801	-0.151258	0
0.790902	0.596722	0.185166	-1.13183	-0.545489	1.11855	1.72855	0.730655	0
0.656784	0.837208	-0.254156	-0.771806	-0.257368	0.436346	1.60901	0.00321166	0
0.256453	0.543381	-0.279933	-0.226899	-0.540852	0.0177746	0.77028	0.260919	0
0.240131	1.02445	-0.678819	-0.968038	0.453404	0.197891	1.99249	-1.13222	0
-0.00568615	0.306967	0.0760192	0.505238	-0.119804	-0.0253757	-0.198271	0.195823	0
0.482788	1.27659	-0.530849	-1.14567	-0.0789319	1.33723	2.42226	-0.451917	0
0.530037	0.59837	-0.335133	0.228603	-0.351907	0.612766	0.369767	0.0167743	0
0.29362	-0.235226	-0.0402442	-0.192094	0.267176	0.0706224	-0.0431322	-0.307421	0
0.0455629	1.52527	-0.404977	-2.06833	-0.0782646	1.32961	3.5936	-0.326712	0
0.436134	0.753732	0.252513	-0.234765	0.313486	1.8592	0.988497	-0.0609724	0
0.178542	0.421648	-0.106421	-0.239681	-0.200497	0.233849	0.66133	0.0940759	0
0.389536	0.586103	-0.371913	-0.867473	-0.533641	0.727403	1.45358	0.161728	0
-0.423761	0.00442329	-0.413314	-0.111217	-0.145634	2.65352	0.11564	-0.267681	0
0.313727	0.941726	0.0656024	-0.523185	0.0562681	-0.153705	1.46491	0.0093343	0
0.271084	0.781659	0.475477	-0.324191	-0.203188	0.618153	1.10585	0.678664	0
-0.648867	1.12801	-0.120459	-0.583896	-0.192781	0.783488	1.71191	0.0723214	0
0.00171618	0.00546659	-0.185983	-0.0340718	0.0678456	2.52182	0.0395384	-0.253828	0
0.179384	1.91897	-0.150931	-1.21138	-0.284039	0.194426	3.13035	0.133108	0
-0.192326	0.376901	-0.133197	-0.601106	0.0104901	0.0549305	0.978007	-0.143687	0
-0.805032	0.590618	0.369668	-0.530311	-0.0345705	-0.0816532	1.12093	0.404239	0
-0.231949	0.12504	-0.0752441	-0.0650451	0.0211689	2.72768	0.190086	-0.096413	0
0.0872384	-0.0799689	-0.0828767	-0.157627	-0.552209	1.88696	0.0776582	0.469332	0
0.325425	1.28172	-0.104314	-1.35536	0.149572	0.821474	2.63708	-0.253886	0
0.00812956	1.76632	-0.274174	-1.30498	-0.0242881	1.02583	3.07129	-0.249886	0
0.229257	1.09012	-0.71938	-0.648921	0.121046	0.405715	1.73905	-0.840426	0
0.198008	1.13009	0.0880486	-0.996812	-0.305164	-0.259123	2.1269	0.393213	0
-0.0590879	0.267864	-0.0838917	-0.200004	0.038178	-0.0517381	0.467868	-0.12207	0
-0.769469	0.283876	-0.0499217	-0.490433	0.204066	2.03335	0.774309	-0.253987	0
-0.0198587	1.33801	-0.0885332	-0.97785	-0.395431	1.52989	2.31586	0.306897	0
0.0644072	1.5503	-0.655034	-2.05082	0.16128	1.1316	3.60112	-0.816314	0
0.0993875	0.837393	-0.20441	-0.48186	-0.173574	1.34691	1.31925	-0.0308363	0
0.275559	1.6374	0.0984243	-0.944846	0.149427	0.837336	2.58225	-0.0510026	0
0.268973	1.72011	0.0864156	-1.06781	-0.344453	0.115646	2.78791	0.430868	0
0.115751	0.182959	0.53201	-0.213794	0.107329	0.469535	0.396753	0.424681	0
0.310154	1.54077	-0.417771	-2.08133	0.32768	1.07347	3.6221	-0.74545	0
0.254298	1.22679	-0.163767	-1.41875	0.0890314	1.09588	2.64554	-0.252798	0
0.55129	1.13011	0.067834	-1.15959	0.0126284	0.563593	2.28971	0.0552057	0
0.217199	1.75414	-0.201813	-1.69356	0.161699	0.643447	3.4477	-0.363512	0
0.385191	0.998774	-0.00106663	-0.847949	-0.258619	0.866884	1.84672	0.257552	0
-0.33931	1.43869	-0.231418	-0.929365	0.22756	0.71604	2.36805	-0.458977	0
0.0555249	1.60996	-0.142969	-1.69301	0.394425	1.60023	3.30297	-0.537394	0
0.386912	1.08268	-0.145387	-0.733627	-0.73451	0.686664	1.81631	0.589123	0
0.115376	0.865486	0.00065292	0.235537	-0.0867573	0.217655	0.629949	0.0874103	0
-0.0956739	0.890967	0.136371	-0.78604	-0.108569	0.649051	1.67701	0.24494	0
0.457473	1.29931	0.314919	-1.11734	-0.486084	-0.317776	2.41665	0.801003	0
0.0932109	1.75744	0.00709457	-1.60965	0.0487266	0.72842	3.3671	-0.0416321	0
-0.364241	1.0022	-0.434131	-0.905553	0.275461	0.724449	1.90776	-0.709592	0
-0.14966	1.38892	-0.483692	-1.2159	-0.0282138	0.968235	2.60482	-0.455478	0
0.485364	1.72555	-0.232492	-1.19645	-0.452654	0.472308	2.922	0.220161	0
-0.0736492	1.39441	-0.213353	-2.16089	0.350288	1.13122	3.5553	-0.563641	0
0.00314323	-0.10192	-0.0573398	-0.0278544	0.204195	2.85637	-0.0740657	-0.261534	0
-0.401486	0.414308	0.0788038	-0.0588316	0.067125	2.6664	0.473139	0.0116788	0
0.114447	-0.0816386	0.216898	0.182643	0.0803913	-0.219291	-0.264281	0.136507	0
-0.992198	1.37819	0.144992	-0.553548	0.155043	0.891484	1.93174	-0.0100513	0
0.255363	0.74434	0.128459	-0.0148811	-0.097993	0.56293	0.759221	0.226452	0
0.448821	1.40637	-0.48815	-2.02439	0.479766	0.930616	3.43076	-0.967916	0
-0.0578667	0.65953	-0.100185	-0.626614	-0.590463	0.982944	1.28614	0.490278	0
0.0665352	1.38082	-0.539363	-1.85106	0.266272	1.03475	3.23188	-0.805635	0
-0.0034491	0.24052	0.143057	0.207757	-0.250141	-0.118976	0.0327626	0.393198	0
-0.219822	1.65541	-0.37349	-1.98828	0.0242004	1.10104	3.64369	-0.39769	0
0.396807	0.159474	-0.427362	-0.529768	-0.155137	1.61259	0.689242	-0.272225	0
0.146058	1.45193	-0.368032	-1.56702	0.194967	0.892764	3.01894	-0.562999	0
0.0581764	1.19774	-0.523773	-1.35782	-0.277068	0.65247	2.55556	-0.246704	0
0.178214	0.0635285	0.257579	-0.245516	-0.00188576	-0.368972	0.309045	0.259465	0
0.200248	0.717989	-0.245541	-0.423087	0.0472474	0.582869	1.14108	-0.292788	0
-0.0154209	0.750742	0.438626	-1.29601	-0.291602	0.653687	2.04675	0.730228	0
0.474698	0.9189	-0.162984	-0.47161	0.188672	0.344002	1.39051	-0.351656	0
0.612686	0.715585	0.177512	-1.11188	-0.266675	0.501152	1.82747	0.444187	0
0.765147	0.870151	-0.112087	-0.700318	-0.117823	0.782942	1.57047	0.00573584	0
0.392281	0.397613	0.00507631	-0.474311	-0.459774	0.482043	0.871925	0.46485	0
0.179329	1.25052	-0.502586	-1.75561	0.197881	0.902103	3.00613	-0.700467	0
0.165183	0.328787	0.270487	0.294924	0.349747	1.50479	0.0338628	-0.0792599	0
0.874051	0.813508	-0.114861	-0.171231	0.223856	0.0745886	0.984739	-0.338717	0
0.236416	0.604757	-0.378591	-0.801123	0.0366695	0.878316	1.40588	-0.41526	0
-0.610454	1.02649	0.217266	-1.38443	-0.402235	0.0249753	2.41092	0.6195	0
-0.558411	-0.163693	-0.292493	-0.152907	0.147361	2.46425	-0.0107854	-0.439854	0
0.827166	1.31104	-0.0226613	-0.586899	0.0119446	0.450221	1.89793	-0.0346059	0
0.2977	0.301954	0.50049	-0.130806	-0.00995158	0.227087	0.43276	0.510442	0
0.273531	1.92754	-0.356911	-1.93045	0.32003	1.11256	3.85799	-0.676942	0
-0.190882	0.664355	0.736743	-0.461804	0.31936	0.927112	1.12616	0.417382	0
0.183432	-0.231555	-0.305704	-0.133875	-0.000327273	2.3934	-0.0976798	-0.305376	0
-0.46435	0.124054	-0.201891	-0.298101	0.423486	2.19825	0.422154	-0.625377	0
-0.530118	-0.111735	-0.039714	0.0399372	0.0850317	1.11048	-0.151672	-0.124746	0
-0.816324	-0.219911	-0.695976	-0.432942	-0.0277352	2.43336	0.213031	-0.668241	0
-0.0964269	1.00331	-0.0655171	-0.574172	-0.0820371	0.786198	1.57748	0.01652	0
-0.236258	0.0989898	-0.0244288	-0.00859208	0.304031	0.264152	0.107582	-0.32846	0
-0.320782	-0.153749	0.074666	0.090729	0.110364	2.26658	-0.244478	-0.0356985	0
-0.722773	0.603167	-0.166134	-1.42869	-0.1523	0.964194	2.03186	-0.0138339	0
-0.0346864	1.23765	-0.435314	-0.870273	0.0723387	0.955065	2.10792	-0.507653	0
-0.0525684	1.28072	-0.265384	-1.55694	-0.227462	0.730598	2.83766	-0.0379224	0
0.137789	0.934191	0.0731008	-1.07978	-0.138186	0.763047	2.01397	0.211286	0
0.458938	0.658564	0.132263	-0.286412	-0.300075	0.547461	0.944976	0.432338	0
-0.11987	0.0937807	0.116861	0.314851	0.28295	0.181177	-0.22107	-0.166089	0
0.24844	0.328439	0.377143	-0.22074	-0.410711	0.370971	0.54918	0.787854	0
0.377754	1.40216	-0.31681	-1.65537	-0.178138	1.14204	3.05753	-0.138673	0
-0.537434	0.484381	0.146667	-0.395875	0.124697	0.61001	0.880255	0.0219706	0
-0.504568	0.316441	-0.131291	0.0611531	0.516757	1.89111	0.255288	-0.648049	0
0.277351	1.83114	-0.619614	-1.90824	-0.00553962	0.962386	3.73937	-0.614075	0
-0.145334	1.40095	-0.482781	-1.3066	-0.33638	0.849417	2.70755	-0.146401	0
0.179826	1.26637	-0.398778	-1.64671	-0.317663	1.3274	2.91308	-0.0811149	0
-0.664007	-0.065823	0.0155352	-0.153369	0.222889	0.984973	0.0875465	-0.207353	0
0.178554	0.632661	-0.0176543	-0.259638	0.0625767	0.274227	0.892299	-0.0802311	0
0.490097	0.391636	0.0692917	-0.847309	-0.137928	-0.214994	1.23895	0.207219	0
-0.26159	1.28299	0.355128	-1.03687	-0.485172	1.17812	2.31986	0.8403	0
0.905968	0.463671	0.0324495	-0.794106	-0.119542	0.919142	1.25778	0.151991	0
0.196455	0.899766	-0.0780334	-0.36131	0.138323	0.949797	1.26108	-0.216356	0
0.332465	0.89999	0.320887	-0.621387	0.0135628	0.523538	1.52138	0.307324	0
-0.0191952	1.82208	-0.0788862	-1.73878	-0.639869	1.05343	3.56086	0.560983	0
-0.314799	0.581918	-0.193943	-0.489521	-0.279896	0.00990978	1.07144	0.0859532	0
0.648191	1.14139	0.237205	-1.49226	-0.245412	0.819705	2.63365	0.482617	0
0.107275	0.774514	0.197351	-0.203193	-0.297196	0.432571	0.977706	0.494547	0
-0.115133	0.0521921	-0.00321799	-0.59278	0.113019	-0.0954629	0.644972	-0.116237	0
-0.300689	1.38733	-0.109817	-0.939929	-0.257073	0.641874	2.32726	0.147256	0
0.155305	0.638314	-0.298639	0.258284	0.472318	1.16893	0.38003	-0.770956	0
0.701678	-0.280165	-0.122905	0.035597	0.688783	2.44022	-0.315762	-0.811689	0
8.27834e-05	0.0189898	-0.0228901	0.0572258	0.169542	2.86871	-0.038236	-0.192432	0
-0.111114	1.7671	-0.149721	-1.56503	-0.123624	0.781567	3.33213	-0.0260974	0
0.0613858	0.869546	0.26481	-0.558063	0.32841	-0.234364	1.42761	-0.0635999	0
0.242848	0.392924	0.502245	0.152858	-0.0161961	-0.456567	0.240065	0.518441	0
0.381896	0.443555	-0.0945509	-0.536269	-0.11507	0.0494836	0.979824	0.0205192	0
0.17863	-0.202702	0.487133	0.0708498	-0.127368	-0.00945003	-0.273552	0.614501	0
0.554237	-0.20063	0.300366	-0.108495	-0.178338	2.58602	-0.0921352	0.478704	0
8.27834e-05	0.0189898	-0.0228901	0.0572258	0.169542	2.86871	-0.038236	-0.192432	0
1.4556	0.528874	0.203852	0.325169	0.300615	1.15755	0.203705	-0.0967626	0
0.508544	0.522188	0.467844	-0.401598	-0.302856	1.09012	0.923786	0.770701	0
-0.00179687	0.501368	0.047793	-0.355645	-0.0206093	-0.0937517	0.857013	0.0684023	0
0.786017	0.592838	0.123173	-1.09802	0.107364	0.508389	1.69086	0.0158092	0
0.043782	1.83351	0.0370848	-1.47272	-0.30161	1.01173	3.30623	0.338695	0
0.083414	1.26086	-0.0739647	-0.811864	-0.261571	-0.434354	2.07273	0.187606	0
0.64186	1.15391	0.147662	-0.886428	-0.119812	0.854069	2.04034	0.267474	0
0.536958	0.957032	0.3691	-0.633086	0.301368	-0.392213	1.59012	0.0677312	0
0.130701	-0.446352	0.141227	0.00568312	0.30861	0.889471	-0.452035	-0.167383	0
0.496843	0.406399	0.0482718	-0.0865397	-0.437918	0.433744	0.492939	0.48619	0
-0.345663	0.332161	-0.142209	-0.154599	0.0388745	0.856543	0.48676	-0.181083	0
0.361384	-0.0692364	0.101021	-0.116205	-0.478661	0.329794	0.0469687	0.579682	0
-0.718939	1.02446	-0.283188	-0.657134	-0.253203	0.71752	1.68159	-0.0299849	0
-0.239035	-0.0139334	0.0377378	0.0253967	0.316263	2.69792	-0.0393302	-0.278525	0
-0.283984	0.316797	0.241097	-0.713604	0.0542098	1.58756	1.0304	0.186887	0
-0.236836	-0.158119	-0.11071	0.0117531	0.150296	2.71312	-0.169872	-0.261006	0
8.27834e-05	0.0189898	-0.0228901	0.0572258	0.169542	2.86871	-0.038236	-0.192432	0
-0.706036	0.665011	-0.29747	-0.60246	-0.0780449	2.31154	1.26747	-0.219425	0
0.0283087	1.89333	0.363462	-2.15603	0.157836	0.897002	4.04936	0.205626	0
0.932812	-0.678996	0.446764	0.153587	0.261209	0.101783	-0.832582	0.185555	0
-0.180044	1.13303	0.245207	-1.38578	0.119953	0.797648	2.51881	0.125254	0
-0.0780395	1.68715	0.172837	-1.86492	0.360877	0.645072	3.55207	-0.18804	0
0.190926	-0.0270042	-0.278605	-0.579417	-0.611604	1.28732	0.552413	0.332998	0
0.0608806	1.29343	0.121435	-1.16766	-0.0503397	0.833677	2.46108	0.171774	0
8.27834e-05	0.0189898	-0.0228901	0.0572258	0.169542	2.86871	-0.038236	-0.192432	0
-0.0587767	0.160556	0.166621	-0.129205	-0.130227	0.196793	0.289761	0.296848	0
1.98097	1.12337	0.225596	-0.118604	-0.536	-0.0672353	1.24197	0.761597	0
-0.230134	-0.00804156	0.128791	-0.12144	-0.14272	2.76809	0.113398	0.271511	0
-0.96452	-0.16423	0.165431	-0.108858	0.364147	0.409347	-0.055372	-0.198716	0
0.459367	0.714619	0.283773	-0.841616	0.151432	1.02613	1.55623	0.132341	0
0.672903	0.443008	0.160091	-0.116335	0.612917	0.866992	0.559343	-0.452826	0
-0.363786	1.05146	0.200721	-1.06765	-0.22269	0.910007	2.11911	0.423411	0
1.31882	1.91788	0.08639	-1.52175	-0.523512	-0.0295826	3.43963	0.609902	0
-0.170361	0.0908374	-0.425196	-0.23247	-0.204282	0.0860323	0.323307	-0.220914	0
0.215026	1.93928	0.362191	-1.9065	0.133665	0.82353	3.84578	0.228526	0
0.355021	-0.261452	-0.185555	0.00336962	0.0311684	0.322104	-0.264822	-0.216724	0
0.286589	1.74549	0.271611	-2.10958	0.10812	0.868906	3.85507	0.163491	0
-0.127334	1.57886	0.347503	-1.5799	0.323486	0.597802	3.15876	0.0240173	0
1.09031	1.23187	0.264312	-1.27445	-0.519661	0.227151	2.50631	0.783973	0
-0.232248	0.017128	-0.27223	0.0425755	0.131862	2.71687	-0.0254475	-0.404092	0
-0.154478	0.449809	0.146395	-0.0223481	-0.145333	2.22699	0.472157	0.291728	0
0.236571	1.9272	0.345406	-1.44896	0.0909803	0.794578	3.37616	0.254426	0
-0.210827	0.337108	0.520693	-0.738569	0.326188	-0.42883	1.07568	0.194505	0
-0.214314	1.60618	0.490216	-1.20038	0.271304	1.26611	2.80656	0.218912	0
-0.0132821	0.591954	0.156714	-0.576678	-0.557847	0.921602	1.16863	0.71456	0
1.61163	1.46287	-0.0122826	-1.82177	-0.293943	-0.394919	3.28464	0.281661	0
-0.00284739	0.286819	-0.0320995	0.108294	0.313723	2.53049	0.178525	-0.345823	0
0.57307	0.572217	0.08957	-0.0546035	-0.348234	0.484145	0.62682	0.437804	0
0.403251	0.900821	-0.231664	-0.971431	-0.0768192	0.416648	1.87225	-0.154845	0
-0.192865	0.671654	0.304755	-0.332869	-0.226296	1.37246	1.00452	0.531051	0
0.202824	1.39313	-0.0608656	-1.45349	-0.10827	0.993933	2.84662	0.0474039	0
-0.472673	0.480714	0.00629682	-0.36525	-0.210865	0.722891	0.845964	0.217162	0
0.369118	0.548505	0.356977	0.0560982	-0.222709	1.10534	0.492407	0.579686	0
0.312445	0.632179	-0.276734	0.140072	0.14897	1.20154	0.492106	-0.425704	0
-0.128574	0.580521	0.162595	-1.01668	0.295988	0.178947	1.5972	-0.133393	0
0.428804	0.183509	0.28842	0.161085	0.124801	2.61533	0.0224247	0.163619	0
0.481007	1.1463	0.617651	-1.27108	-0.134481	0.535582	2.41737	0.752133	0
0.664977	0.0581116	0.189403	-0.884857	0.0370524	1.28963	0.942968	0.15235	0
-0.300357	-0.234771	-0.50968	-0.038853	-0.312025	-0.125899	-0.195918	-0.197655	0
-0.603344	0.111695	0.0779104	0.084264	0.0533718	-0.474864	0.0274314	0.0245387	0
0.106595	1.51144	-0.162568	-1.47918	-0.253656	0.940326	2.99062	0.0910882	0
-0.0645725	1.39353	-0.0784152	-1.53886	-0.0505885	0.753988	2.9324	-0.0278267	0
0.0402472	1.73154	0.481104	-2.11889	0.374355	0.659415	3.85043	0.10675	0
-0.266431	0.991879	0.148123	-0.946653	0.181302	0.708391	1.93853	-0.0331786	0
-0.0709365	1.29682	0.639711	-1.44766	-0.104586	1.10895	2.74448	0.744297	0
0.133234	0.551348	-0.187096	0.0787344	0.0736467	2.19645	0.472614	-0.260743	0
0.176043	0.142758	0.0533649	0.00117834	0.214132	2.37675	0.141579	-0.160767	0
0.721237	1.28884	0.02063	-0.605925	-0.693845	0.535176	1.89477	0.714475	0
0.29516	0.897917	-0.198549	-1.19624	0.175261	1.18391	2.09416	-0.37381	0
0.241898	0.702904	0.0155019	-0.202462	0.067233	0.331245	0.905366	-0.0517311	0
8.27834e-05	0.0189898	-0.0228901	0.0572258	0.169542	2.86871	-0.038236	-0.192432	0
8.27834e-05	0.0189898	-0.0228901	0.0572258	0.169542	2.86871	-0.038236	-0.192432	0
1.08329	0.880902	0.344311	-1.44901	0.00545433	0.4975	2.32991	0.338856	0
0.315335	0.196852	0.261578	-0.450148	-0.0629336	1.28359	0.647	0.324511	0
0.206952	1.81421	0.240095	-1.89662	-0.286332	1.08367	3.71083	0.526426	0
-0.320303	0.153671	-0.179474	-0.206033	0.0112976	0.731339	0.359704	-0.190771	0
0.0701626	0.923182	0.367389	-1.14914	0.460304	0.742536	2.07232	-0.0929156	0
0.335893	1.53226	0.322307	-1.22789	0.203759	0.956882	2.76014	0.118548	0
0.0237038	1.38368	0.0697391	-0.665305	0.145975	0.199247	2.04899	-0.0762363	0
0.332514	0.706837	0.417094	-0.608858	-0.299778	0.858727	1.31569	0.716872	0
0.296269	0.83845	0.275061	-0.919743	0.185203	0.617283	1.75819	0.0898575	0
-0.178033	1.10136	0.0413642	0.26902	0.147806	0.30104	0.832337	-0.106441	0
0.153241	0.171326	0.200427	0.546086	0.45791	1.73727	-0.37476	-0.257483	0
0.665981	-0.232197	0.00543645	0.0108782	-0.414214	0.142522	-0.243076	0.41965	0
0.448009	0.0838991	-0.126702	-0.645385	-0.17806	0.260665	0.729284	0.0513581	0
0.0624465	1.77027	0.690238	-1.81196	0.293068	0.513918	3.58223	0.397171	0
0.347626	-0.112062	0.0735611	0.104005	0.00956391	0.323226	-0.216067	0.0639972	0
-0.17924	1.2896	0.523066	-0.987062	-0.130064	1.53614	2.27667	0.65313	0
1.04475	0.420038	-0.165458	0.0316389	-0.46577	1.03855	0.388399	0.300312	0
0.380843	1.444	0.300186	-0.762965	0.487134	0.500021	2.20697	-0.186948	0
-0.314526	0.939455	0.133788	-1.34576	-0.0553785	0.163588	2.28522	0.189166	0
0.112854	1.17907	0.137257	-0.746346	0.345931	0.87004	1.92541	-0.208674	0
-0.416111	-0.153387	0.0694638	0.199024	0.300415	2.58246	-0.352411	-0.230952	0
0.468201	1.70503	-0.0132743	-1.81645	0.0727256	0.921781	3.52149	-0.0859999	0
0.113542	0.970822	0.284226	-0.741182	-0.298688	0.97883	1.712	0.582914	0
0.267746	0.41647	-0.176784	-0.343146	0.0804862	1.45632	0.759616	-0.25727	0
0.0328906	1.67817	-0.150883	-1.68367	0.093212	0.675023	3.36184	-0.244095	0
0.0406962	1.45628	-0.0301505	-0.922672	-0.383655	0.352311	2.37895	0.353505	0
0.263798	1.32667	0.070475	-1.31995	-0.200095	0.739739	2.64662	0.27057	0
-0.226621	1.32799	0.757784	-0.843857	-0.225768	0.890324	2.17185	0.983552	0
0.24398	1.97693	0.218556	-1.95949	0.140398	0.601431	3.93641	0.0781583	0
8.27834e-05	0.0189898	-0.0228901	0.0572258	0.169542	2.86871	-0.038236	-0.192432	0
0.234102	0.327347	-0.233648	0.00898185	0.178161	2.7408	0.318365	-0.411808	0
0.177449	1.77137	-0.243999	-1.43883	0.0747781	0.956085	3.2102	-0.318777	0
0.787368	0.745185	-0.174075	-0.942266	0.0243338	0.61809	1.68745	-0.198409	0
0.00550321	1.67849	-0.490041	-0.761777	-1.02354	0.321475	2.44026	0.533496	0
0.0311836	1.42249	0.304998	-1.18306	-0.0597961	1.05937	2.60555	0.364794	0
0.0625043	0.0840999	-0.023235	-0.0176215	0.102514	0.683627	0.101721	-0.125749	0
0.354894	0.470511	-0.0810498	-0.0675672	-0.2182	1.04712	0.538078	0.13715	0
-0.483318	1.16192	0.324219	-0.497032	0.415987	0.611449	1.65896	-0.0917673	0
1.19999	1.60004	-0.0102513	-1.37648	-0.542944	0.191322	2.97652	0.532693	0
0.343656	0.0490098	0.256283	0.236616	0.27896	2.28386	-0.187606	-0.0226768	0
0.158686	1.40786	-0.207725	-1.06494	0.153532	0.476388	2.47281	-0.361257	0
8.27834e-05	0.0189898	-0.0228901	0.0572258	0.169542	2.86871	-0.038236	-0.192432	0
0.164661	1.14753	0.581708	-0.427018	-0.155053	-0.140769	1.57455	0.736761	0
0.18992	0.312605	0.0427119	-0.0795887	-0.197933	0.766494	0.392193	0.240645	0
-0.464407	1.22185	0.164032	-1.22987	0.0273247	0.691024	2.45172	0.136707	0
0.435755	0.200256	0.167296	0.290072	0.257305	2.59792	-0.0898156	-0.0900088	0
0.321248	0.141543	0.00258895	-0.0747303	0.116534	2.27326	0.216274	-0.113945	0
-0.0322803	1.78674	0.39863	-1.81809	0.0706572	1.01821	3.60484	0.327973	0
0.331053	0.827198	-0.266038	0.124729	-0.137386	0.785124	0.702469	-0.128652	0
0.0909654	1.88679	0.117146	-0.829757	-0.765821	0.157349	2.71655	0.882967	0
0.619002	1.47368	0.345777	-1.24225	-0.265496	0.982993	2.71593	0.611273	0
0.691259	0.38597	0.278136	0.0279771	0.170754	2.44807	0.357993	0.107382	0
0.642622	1.03343	0.369445	-0.835936	0.458361	0.585314	1.86937	-0.0889159	0
0.956491	1.58395	-0.124239	-1.70527	-0.411751	0.32711	3.28923	0.287511	0
-0.0393164	1.14171	0.157394	-0.917037	-0.218319	0.565833	2.05875	0.375713	0
0.121138	0.963328	0.301143	-0.802867	-0.141021	-0.0325833	1.7662	0.442164	0
8.27834e-05	0.0189898	-0.0228901	0.0572258	0.169542	2.86871	-0.038236	-0.192432	0
-0.119972	1.38984	0.385953	-1.66567	-0.136257	0.883947	3.05551	0.52221	0
0.641247	1.3249	0.380859	-0.801709	-0.0159899	0.876457	2.12661	0.396849	0
-0.747906	0.318863	0.285435	-0.0550447	0.224178	0.987982	0.373908	0.0612571	0
-0.00307086	-0.0236681	0.207431	-0.336882	0.0667677	1.85171	0.313214	0.140663	0
-0.179485	0.203258	-0.0703786	-0.319317	-0.0345975	1.50714	0.522575	-0.0357811	0
0.651359	0.307627	-0.218036	-0.397305	0.32684	0.3137	0.704932	-0.544877	0
0.115506	0.612555	0.114806	-0.323427	0.155408	0.332982	0.935982	-0.0406015	0
-0.1748	0.105328	0.134053	-0.222702	-0.233576	-0.0995104	0.32803	0.367629	0
-0.333323	0.472541	-0.143047	-0.306879	-0.669259	0.689181	0.77942	0.526212	0
0.677072	1.0291	-0.16216	-0.020258	-0.0914456	1.6937	1.04936	-0.0707147	0
0.229488	-0.125908	0.179292	-0.0717633	-0.218401	2.7987	-0.0541445	0.397694	0
0.000166383	-0.15108	-0.130114	0.120704	0.163823	0.615343	-0.271783	-0.293937	0
-0.33234	1.70127	-0.0529677	-1.32998	0.115224	0.516506	3.03125	-0.168192	0
0.648192	0.398522	-0.0584906	-0.485512	-0.0316371	-0.34089	0.884034	-0.0268535	0
0.0150894	1.55832	-0.135861	-1.59171	0.112907	1.00637	3.15004	-0.248767	0
0.599517	0.285862	0.202362	0.00764266	0.155981	0.747783	0.278219	0.0463809	0
0.435755	0.200256	0.167296	0.290072	0.257305	2.59792	-0.0898156	-0.0900088	0
0.498371	1.74399	-0.018186	-0.908562	-0.38861	0.238345	2.65256	0.370424	0
0.916966	0.630123	0.161689	0.0319326	-0.0513138	0.388442	0.598191	0.213002	0
0.898203	0.905411	0.0862827	-0.650418	-0.253738	0.664166	1.55583	0.340021	0
0.771467	0.416889	-0.126344	-1.48256	-0.4136	0.347122	1.89944	0.287256	0
0.408858	0.46271	-0.327787	-0.561906	0.344608	-0.188015	1.02462	-0.672394	0
0.369313	0.563275	0.2966	0.173132	-0.284168	0.0446134	0.390142	0.580768	0
-0.624894	-0.363705	0.0688451	-0.480871	0.106833	0.380698	0.117166	-0.0379877	0
0.43815	0.662517	0.219423	-0.331396	-0.149808	0.230231	0.993913	0.369231	0
-0.143856	1.81824	0.423205	-1.90791	0.0626959	0.95279	3.72615	0.360509	0
1.56223	1.91594	0.381461	-1.70012	-0.299837	-0.382768	3.61606	0.681299	0
0.359379	1.24129	0.110246	-1.25185	0.226886	0.881844	2.49313	-0.11664	0
0.350319	0.302622	0.12263	0.3772	0.258867	2.30336	-0.074578	-0.136237	0
0.482909	-0.295506	0.370698	-0.226203	0.356885	0.0792275	-0.0693034	0.0138133	0
0.682519	0.1614	0.369919	-0.735987	-0.0257694	-0.314972	0.897387	0.395688	0
-0.0884206	1.64635	0.142789	-1.14484	0.337677	0.894163	2.79119	-0.194888	0
0.198506	0.180063	-0.392074	-0.364429	0.110642	0.37907	0.544492	-0.502716	0
-0.180594	-0.118788	0.0164056	-0.541368	0.346251	0.0268034	0.42258	-0.329846	0
-0.319916	-0.485219	0.16534	0.341065	0.473173	-0.273483	-0.826284	-0.307832	0
-0.0101623	0.684673	-0.0138143	-0.280435	-0.131756	0.143957	0.965108	0.117941	0
0.867301	0.158981	0.37279	0.309744	0.172651	-0.154057	-0.150763	0.200139	0
-0.241605	-0.029678	0.0470773	-0.108727	0.313703	2.70939	0.0790493	-0.266626	0
0.357437	1.37253	-0.0113757	-1.32736	-0.505913	0.385222	2.69989	0.494537	0
-0.00982939	1.76565	0.200629	-1.7617	-0.034717	0.589104	3.52735	0.235346	0
0.0596491	1.26466	0.0885729	-1.09818	-0.0779835	0.652194	2.36284	0.166556	0

## Sheet: Fig. 4I
c	S	P	Or	Oi	bonus	P-Or	S-Oi	group
-0.452071	0.0930694	0.845693	-0.640973	-0.433076	0.405712	1.48667	0.526146	1
0.790043	-0.239655	0.274634	-0.251972	-0.261273	1.22437	0.526606	0.0216171	1
0.368376	0.0720271	1.76736	-1.33754	-0.270357	1.45332	3.10491	0.342384	1
-0.147761	0.652012	1.41801	-1.81156	-0.0152419	0.757166	3.22957	0.667254	1
-0.554498	0.129138	1.51122	-1.24779	0.0365782	1.06697	2.75901	0.0925594	1
-0.847532	0.136518	-0.226026	-0.459719	-0.236844	1.21367	0.233693	0.373362	1
-0.205887	-0.0619323	0.582087	-0.88184	0.0898871	0.770857	1.46393	-0.151819	1
0.34001	-0.329552	1.3503	-1.53128	-0.0319664	0.701811	2.88158	-0.297586	1
0.0113839	0.520573	1.3511	-1.19368	-0.163145	1.11375	2.54477	0.683718	1
-0.170967	0.754531	0.772905	-1.07811	-0.613367	-0.417026	1.85102	1.3679	1
1.23303	0.20154	0.99583	-0.514947	-0.144776	0.508572	1.51078	0.346316	1
0.467277	0.482893	0.633378	-1.03675	0.258208	0.0655122	1.67012	0.224684	1
-0.106509	0.498791	1.77677	-1.41055	0.0331868	0.533907	3.18732	0.465604	1
0.173037	0.274295	1.46291	-1.5733	-0.235516	0.595834	3.03621	0.509812	1
0.633278	-0.0822601	1.68728	-1.64588	-0.376219	0.96049	3.33316	0.293959	1
0.511168	0.149707	0.474405	-0.0639662	-0.609993	0.236029	0.538371	0.7597	1
0.763005	0.712068	0.834118	-0.694558	-1.02806	0.430501	1.52868	1.74012	1
-0.447113	-0.0585285	1.35166	-1.2282	-0.32046	0.0888286	2.57986	0.261932	1
-0.547884	0.306809	0.695763	-0.216538	-0.100386	0.290305	0.912301	0.407195	1
-1.10541	1.13772	0.37667	-0.85928	0.0989439	1.47705	1.23595	1.03877	1
0.696768	0.29711	0.131523	-0.423332	0.140418	0.4361	0.554855	0.156692	1
0.276003	-0.0981859	0.815194	-1.10823	-0.0568391	1.18176	1.92343	-0.0413468	1
-0.123288	-0.20055	1.21224	-1.525	0.195246	0.597461	2.73724	-0.395796	1
0.215716	0.104699	1.37286	-1.0143	-0.198955	0.828733	2.38717	0.303654	1
0.0585434	-0.0695991	0.363525	0.0221553	-0.176584	-0.141127	0.341369	0.106984	1
-0.834199	0.0239052	-0.107492	-1.02178	0.129553	-0.0997914	0.914285	-0.105648	1
0.654104	0.00785697	0.290098	-0.182273	-0.0545855	0.189454	0.47237	0.0624425	1
0.0425639	0.659726	1.15642	-1.55077	-0.115422	0.515987	2.70719	0.775148	1
0.0647385	0.189419	1.83418	-1.57496	0.0517624	0.613944	3.40914	0.137656	1
1.0818	0.299185	1.53681	-2.1432	-0.250098	0.238582	3.68	0.549283	1
0.703651	-0.228833	-0.14389	0.0777813	-0.244552	1.47287	-0.221672	0.0157193	1
-0.524631	0.311927	0.765485	-0.540507	-0.2514	0.432447	1.30599	0.563327	1
0.946626	0.200676	1.34359	-0.779038	-0.300272	1.02466	2.12263	0.500948	1
-0.609122	0.151409	0.350463	-0.624624	-0.315884	0.678745	0.975087	0.467294	1
0.278101	-0.0839369	1.23351	-1.25919	0.0292065	0.642275	2.4927	-0.113143	1
0.179488	-0.0689217	1.01301	-0.970661	0.247138	-0.144267	1.98367	-0.31606	1
0.951434	0.177615	0.895007	-0.184347	0.575481	1.43883	1.07935	-0.397866	1
0.0133129	0.144822	1.2924	-0.551038	-0.515223	0.950378	1.84344	0.660045	1
0.0818028	0.452125	1.19567	-0.435369	-0.0827641	0.923109	1.63103	0.534889	1
0.380878	0.420289	1.33133	-1.51039	0.110655	1.23924	2.84172	0.309633	1
0.452208	0.749894	0.681034	-0.732	0.150229	-0.519345	1.41303	0.599665	1
-0.120308	0.111416	0.153437	-0.347695	-0.349113	-0.0174666	0.501131	0.460529	1
0.132548	0.629463	0.370953	-0.293457	-0.146123	1.06769	0.66441	0.775586	1
0.171785	0.274699	0.360497	-0.283047	-0.178954	0.115826	0.643544	0.453652	1
-0.18149	0.209215	1.8116	-1.44843	-0.0698016	0.801423	3.26003	0.279016	1
0.253345	-0.418068	-0.397055	-0.165518	0.246623	-0.0454061	-0.231537	-0.664691	1
-0.260717	0.412723	0.863697	-0.658206	-0.0231975	0.280369	1.5219	0.435921	1
-0.416658	0.3302	-0.0209202	-0.186601	-0.398585	1.4212	0.165681	0.728786	1
-1.13305	0.303299	1.01513	-0.507343	0.284368	0.309124	1.52247	0.0189303	1
-0.556028	0.717089	1.09457	-1.50244	-0.0986922	-0.193718	2.597	0.815782	1
-0.629245	0.248831	0.84154	-0.938915	-0.183081	0.280849	1.78046	0.431912	1
-0.551454	0.347029	0.963736	-0.844715	-0.256172	1.16974	1.80845	0.603202	1
0.116669	-0.203385	0.177726	-0.0741596	-0.214777	-0.181041	0.251886	0.0113918	1
-0.194876	0.378806	0.957406	-1.16758	0.00994247	0.904535	2.12498	0.368864	1
0.12169	0.334769	0.953151	-0.853056	-0.00438482	0.949429	1.80621	0.339154	1
0.00965528	-0.367853	0.478687	-0.300581	-0.367956	-0.0544721	0.779268	0.000103147	1
-0.137026	0.760643	0.794031	-0.243672	-0.266356	0.164142	1.0377	1.027	1
-0.386467	-0.0938011	1.35424	-1.0403	-0.553823	0.816833	2.39454	0.460022	1
-0.230932	0.38096	1.53497	-1.75338	-0.0403505	0.998125	3.28835	0.42131	1
-0.233481	0.262513	0.556644	-0.798643	-0.584487	0.654834	1.35529	0.847	1
0.258996	-0.371371	1.76257	-1.79926	-0.422207	0.964068	3.56183	0.0508361	1
-0.0251404	0.410819	0.552403	-0.840396	-0.296403	0.81119	1.3928	0.707222	1
0.133018	-0.0398268	0.0366098	-0.910117	0.0379205	1.77174	0.946727	-0.0777473	1
1.03263	-0.579059	1.08069	-0.244126	-0.0633791	2.19537	1.32481	-0.51568	1
-1.06973	-0.112283	0.465038	-1.16528	-0.51546	0.788686	1.63032	0.403177	1
0.918832	0.46388	1.51046	-1.45831	-0.0920276	-0.309806	2.96876	0.555908	1
0.264893	-0.111146	1.14199	-1.18002	-0.204099	0.663357	2.32201	0.0929525	1
0.38661	-0.0517661	0.623375	-1.01848	-0.19883	0.466764	1.64186	0.147064	1
-0.0818086	0.30161	0.821731	-1.12657	0.0878114	0.478878	1.9483	0.213798	1
-0.00224513	0.193974	-0.0306435	0.114489	0.400385	0.250715	-0.145133	-0.206411	1
-0.125226	0.202754	-0.0668958	-0.400901	0.404583	1.75352	0.334005	-0.201829	1
-0.00461932	-0.0977871	1.26983	-1.01862	0.206273	0.161115	2.28845	-0.30406	1
-0.12596	0.239604	0.339941	-0.528739	0.310589	-0.0162048	0.86868	-0.0709856	1
-0.0929422	-0.111028	1.41183	-1.41912	-0.168516	1.08041	2.83095	0.0574878	1
0.860276	-0.219626	1.33832	-1.56187	-0.86549	-0.595107	2.90019	0.645864	1
0.127965	0.112958	1.5104	-1.71215	-0.0404935	0.655923	3.22255	0.153452	1
-0.271884	-0.551116	0.317376	-0.0704579	-0.0956783	2.13544	0.387834	-0.455438	1
0.0604027	-0.241843	-0.01251	-0.32226	-0.119891	-0.0197733	0.30975	-0.121952	1
0.147887	-0.488998	0.716003	0.688283	-0.189786	1.31373	0.0277204	-0.299212	1
0.176932	0.429557	0.5498	-0.464817	0.0888626	0.210987	1.01462	0.340695	1
1.7702	-0.199199	0.396662	-0.378374	-0.0649572	-1.28428	0.775036	-0.134242	1
0.0016373	-0.0279293	-0.273959	-0.262701	-0.138782	0.263872	-0.0112585	0.110852	1
0.307122	0.209057	0.270021	0.42927	0.380219	2.05998	-0.159248	-0.171162	1
0.348574	0.483902	0.946514	-1.03155	-0.743205	0.659831	1.97807	1.22711	1
0.569682	0.270321	1.36232	-1.4076	-0.307807	-0.314509	2.76992	0.578128	1
0.26083	0.0798379	0.664476	-0.546553	-0.294023	0.593415	1.21103	0.373861	1
-0.0659566	0.365668	1.15573	-1.18817	-0.839766	1.12187	2.3439	1.20543	1
0.730903	0.259816	0.857191	-1.40129	0.201892	0.274356	2.25848	0.0579239	1
0.306817	0.302636	0.692163	-0.916471	0.147815	-0.213604	1.60863	0.154821	1
0.145679	0.130452	0.548848	-0.817124	-0.114031	0.865992	1.36597	0.244483	1
0.124322	0.0980867	0.618338	-1.35511	0.188063	0.922763	1.97345	-0.0899767	1
0.676762	0.369391	0.592168	-1.34075	0.140987	0.73638	1.93292	0.228404	1
0.555723	0.246181	1.05562	-1.05737	-0.197304	0.683099	2.11299	0.443485	1
-0.09599	-0.0568593	1.39099	-1.42783	-0.622498	0.511879	2.81882	0.565639	1
0.0440989	0.590888	1.71134	-1.59367	0.379391	0.832828	3.30501	0.211497	1
0.40231	0.471622	0.451151	-0.986232	-0.106229	1.32737	1.43738	0.57785	1
0.580999	0.463461	0.667866	-1.00142	-0.566191	0.524038	1.66928	1.02965	1
0.174731	0.410243	0.31069	-0.503142	-0.423855	0.071966	0.813832	0.834098	1
-0.0120874	0.300611	0.500831	-0.909228	-0.284996	0.158034	1.41006	0.585607	1
0.129102	0.469367	1.25058	-1.1125	0.259223	0.567661	2.36308	0.210144	1
0.916674	-0.044532	-0.22022	-0.184503	0.196507	-0.215236	-0.0357174	-0.241039	1
0.361451	0.0349937	0.923216	-0.582034	-0.640749	-0.0508685	1.50525	0.675743	1
0.846234	-0.0191337	0.768719	-0.306896	-0.0775705	0.682716	1.07562	0.0584368	1
0.0815989	0.187934	0.628876	-1.06074	-0.251148	0.917279	1.68961	0.439082	1
0.286517	0.677087	1.10294	-1.18486	-0.121838	1.00854	2.2878	0.798925	1
0.183277	0.0801373	0.406742	-0.322257	0.180166	-0.192803	0.728999	-0.100029	1
-0.0946007	-0.188316	1.29174	-1.02875	0.136814	0.40166	2.32049	-0.325129	1
-0.131626	0.160384	0.584969	-0.843643	0.133742	-0.0782119	1.42861	0.0266421	1
0.609098	0.143051	0.0809795	-0.481528	0.0902414	0.0184325	0.562508	0.0528096	1
-0.164635	0.00875069	0.972034	0.00149982	-0.115162	0.240703	0.970534	0.123912	1
0.85568	-0.43434	0.812037	-0.208192	-0.0198451	1.79555	1.02023	-0.414495	1
-1.36855	-0.0657244	0.339114	0.0124018	-0.0125683	-0.079983	0.326713	-0.0531561	1
-0.297791	0.19992	0.134514	0.0592999	-0.378404	0.352294	0.0752137	0.578324	1
-0.180378	0.23536	1.0813	-1.38872	-0.104811	0.992233	2.47002	0.340171	1
0.0496598	0.339306	0.501157	-0.742954	-0.230134	0.313287	1.24411	0.56944	1
-0.639958	0.532069	1.68059	-1.13361	0.298958	0.715831	2.81421	0.233111	1
-0.00253306	-0.0522808	-0.13088	0.183191	0.560326	0.695836	-0.314071	-0.612606	1
-0.0499482	0.0279161	1.24103	-0.761493	-0.312593	0.689737	2.00253	0.340509	1
-0.716409	0.119337	1.33414	-0.985516	-0.124168	1.16894	2.31966	0.243505	1
-0.645771	-0.0538787	-0.278537	-0.379365	-0.0771561	1.31816	0.100827	0.0232774	1
-0.0764196	-0.133177	0.837034	-0.237732	-0.252971	0.0949175	1.07477	0.119794	1
0.844057	-0.0432642	0.209641	-0.236472	-0.203106	0.944371	0.446113	0.159842	1
-0.248627	0.631023	0.989943	-0.722929	-0.340115	0.886688	1.71287	0.971138	1
0.207605	0.54148	1.79332	-1.47066	-0.130078	0.686556	3.26398	0.671558	1
-0.803713	-0.139936	0.383227	-0.826644	-0.233157	0.991472	1.20987	0.0932217	1
0.416155	0.191968	1.37409	-0.836542	0.463609	-0.165813	2.21064	-0.271641	1
1.17775	0.245718	0.101221	0.276531	-0.104228	-0.406252	-0.17531	0.349946	1
-0.7376	0.508626	0.318945	-0.498052	-0.0486102	0.257088	0.816996	0.557236	1
0.265703	0.258139	0.824644	-0.740073	-0.189401	0.106497	1.56472	0.44754	1
-0.00473933	0.212357	1.48524	-1.60033	-0.0137093	0.907495	3.08556	0.226066	1
-0.056268	0.081207	1.43086	-1.77112	0.0207763	0.838336	3.20198	0.0604307	1
-0.657546	-0.0382352	0.284085	-0.167905	-0.273877	2.12547	0.45199	0.235642	1
0.613244	0.0139572	0.840812	-0.977631	-0.174165	0.255431	1.81844	0.188122	1
-0.111447	0.337224	1.34047	-1.50374	0.0816103	0.784908	2.84422	0.255613	1
0.254685	-0.069653	0.333928	-0.175056	0.217987	0.638408	0.508984	-0.28764	1
-0.0885927	0.139136	1.19651	-1.30137	-0.0281616	0.543175	2.49789	0.167298	1
-0.442889	0.185233	0.566002	-0.844009	-0.354239	-0.243766	1.41001	0.539472	1
0.0739096	0.284183	0.942741	-1.17205	0.0496093	0.802135	2.11479	0.234574	1
-0.0269832	0.386316	0.660322	-0.215878	0.10775	0.730813	0.8762	0.278566	1
0.754606	-0.190083	0.606814	-0.959748	-0.238886	-0.152751	1.56656	0.0488027	1
-0.179504	0.529452	0.589992	-0.652548	-0.0657526	0.735725	1.24254	0.595205	1
-0.101405	0.269858	-0.263383	-0.1715	0.055238	1.57781	-0.0918835	0.21462	1
-0.0115623	0.312805	0.868009	-0.969677	0.155436	0.216811	1.83769	0.157368	1
0.40831	0.143547	1.24667	-1.06192	-0.265008	1.01815	2.30859	0.408555	1
0.430953	-0.0119866	1.24907	-1.66408	-0.180213	0.902611	2.91316	0.168227	1
1.17413	-0.222129	0.80022	-0.127199	0.129371	-0.152877	0.927419	-0.3515	1
0.285914	-0.272751	0.283217	0.0261631	-0.0491647	1.57159	0.257054	-0.223586	1
0.587037	0.195999	0.289605	-0.0394378	-0.044834	0.0113179	0.329042	0.240833	1
0.480054	0.225276	0.846553	-0.555937	0.0427458	-0.0488787	1.40249	0.18253	1
0.137407	-0.0325504	0.569428	-0.638336	0.0356383	0.519249	1.20776	-0.0681887	1
-0.382117	0.102269	1.66223	-1.43619	0.353171	1.09405	3.09842	-0.250902	1
0.13887	0.131818	1.50671	-1.25861	-0.31913	0.685091	2.76532	0.450948	1
-0.286468	-0.241634	-0.0697541	-0.127408	-0.0451845	-0.15563	0.0576543	-0.19645	1
0.375026	-0.3611	1.01124	-0.641815	-0.438796	0.281809	1.65306	0.0776958	1
0.00248191	-0.0248642	1.37959	-1.4142	0.139301	0.94565	2.79379	-0.164165	1
0.234749	0.172272	1.35259	-1.1085	0.113641	0.468766	2.46108	0.0586314	1
-0.0433268	0.519633	1.0525	-1.09499	0.108016	0.275306	2.1475	0.411617	1
-0.0578186	0.416032	0.0750056	0.600756	-0.0305362	2.04256	-0.52575	0.446568	1
-0.384185	0.13758	0.398595	-0.554094	0.257938	-0.251045	0.952688	-0.120358	1
0.323014	-0.0668518	0.914466	-1.02108	-0.402638	0.734632	1.93554	0.335786	1
0.0115632	0.332363	0.879616	-1.19537	0.538047	0.186325	2.07498	-0.205684	1
0.918052	0.444725	1.48836	-0.364508	0.240625	0.681683	1.85287	0.2041	1
0.404488	0.441624	0.335108	-0.703094	-0.239505	0.759944	1.0382	0.681129	1
-0.066482	0.552708	-0.0076464	0.0306348	0.271674	0.13735	-0.0382812	0.281034	1
-0.102872	0.228712	0.988265	-1.08045	-0.249137	0.391026	2.06871	0.477849	1
0.0589062	0.314056	0.565286	-0.183399	0.0319746	1.18414	0.748684	0.282081	1
-0.113327	0.750395	0.972893	-1.13634	-0.540788	0.272314	2.10924	1.29118	1
-0.0260665	0.00735538	0.734085	0.0341727	-0.0314176	0.956943	0.699912	0.0387729	1
-0.214149	0.320551	1.11066	-0.747592	0.0881183	0.485516	1.85825	0.232433	1
0.244693	0.400783	0.938361	-0.3142	-0.117719	0.713415	1.25256	0.518502	1
0.348798	0.279462	1.44542	-1.3898	-0.182857	0.889628	2.83522	0.46232	1
0.156439	-0.0431685	1.21964	-1.08828	-0.401055	0.777156	2.30792	0.357887	1
1.22054	0.0290416	0.0149671	-0.0793849	-0.205665	-0.315623	0.094352	0.234707	1
0.469709	-0.28394	0.585385	-0.400123	-0.0415151	0.553593	0.985508	-0.242425	1
0.409879	0.00732568	0.141066	-0.230248	0.0859476	0.270665	0.371314	-0.078622	1
0.461125	-0.0681795	0.441264	-1.12184	-0.563203	0.233396	1.5631	0.495024	1
0.360708	0.462593	0.116127	-0.101315	0.355597	0.181778	0.217442	0.106996	1
0.33196	0.365388	1.41063	-1.75412	0.145071	0.854722	3.16476	0.220317	1
-0.688153	0.124059	-0.200261	-0.250374	0.0339816	2.43976	0.050113	0.0900775	1
-0.181506	0.0509456	1.43392	-1.7131	-0.35388	0.268141	3.14702	0.404826	1
0.427995	0.370969	0.647488	-0.943599	-0.0736549	0.25673	1.59109	0.444624	1
-0.540769	0.28996	0.695104	-1.25316	0.415375	1.17333	1.94826	-0.125415	1
-0.130933	-0.15707	0.943695	-1.08148	-0.148374	0.39652	2.02518	-0.00869612	1
0.253653	-0.129201	0.317124	-0.545425	-0.0326998	0.0349926	0.862548	-0.0965008	1
-0.469751	0.154498	1.29818	-1.56545	-0.0811032	0.808989	2.86364	0.235602	1
0.83205	0.0418974	0.0830742	0.14349	-0.157257	0.90605	-0.0604159	0.199154	1
-0.103151	0.48783	1.11781	-1.46511	0.212289	0.587439	2.58292	0.275541	1
0.125972	0.250678	0.380677	-0.125156	-0.69231	0.499383	0.505833	0.942988	1
-0.517599	0.0416928	0.98194	-0.219938	-0.224998	0.24312	1.20188	0.266691	1
-0.0882708	0.299351	0.725617	-0.91195	0.386797	0.50832	1.63757	-0.0874454	1
0.114602	0.210719	0.0436277	-0.266365	0.148135	0.102801	0.309992	0.0625845	1
0.119003	0.0882034	1.09928	-0.642102	0.200263	0.257835	1.74138	-0.11206	1
-0.338244	-0.0708918	0.913677	-0.468966	0.293786	0.613237	1.38264	-0.364677	1
0.123047	0.0796874	0.637771	-0.549179	-0.330869	0.226737	1.18695	0.410556	1
-0.127127	-0.050592	0.616023	-1.00684	-0.097716	0.911602	1.62286	0.047124	1
0.126483	0.282617	1.38683	-1.10394	0.106303	0.907673	2.49077	0.176314	1
-0.385602	-0.0711066	1.37305	-0.900148	-0.121402	0.534848	2.2732	0.0502957	1
-0.222254	0.233393	0.712633	-0.574984	0.0275303	0.233924	1.28762	0.205862	1
0.0681372	-0.237046	0.0406988	-0.438748	-0.395221	0.154192	0.479447	0.158175	1
-0.0264613	0.450594	0.673162	-0.879072	-0.326638	1.43104	1.55223	0.777232	1
-0.00450718	0.342594	0.763988	-1.36215	-0.440679	1.17264	2.12614	0.783273	1
0.330259	-0.370533	1.47311	-0.746317	-0.690778	0.733602	2.21942	0.320244	1
-0.405395	0.0911647	0.174805	0.0297023	-0.294385	0.000231563	0.145103	0.38555	1
-0.312737	0.200428	0.588442	-1.32648	-0.6402	0.715106	1.91492	0.840628	1
-0.160964	0.39756	1.93669	-1.83813	0.171397	0.704899	3.77482	0.226163	1
0.178231	0.126549	1.48509	-0.600281	0.011471	0.216843	2.08537	0.115078	1
0.250472	-0.210814	0.73934	-1.03609	-0.318463	1.00027	1.77543	0.107649	1
0.433612	-0.351909	0.452446	-0.187928	-0.169252	0.10997	0.640374	-0.182657	1
0.0558123	-0.10377	1.31729	-0.874267	-0.170583	1.21402	2.19156	0.0668134	1
-0.144764	-0.186278	0.427956	-0.981601	-0.151815	0.676744	1.40956	-0.0344625	1
-0.540866	0.0125053	-0.38788	-0.139966	-0.164483	-0.289161	-0.247914	0.176988	1
-0.15244	-0.16986	0.776759	-0.902203	-0.586313	0.960742	1.67896	0.416453	1
0.0198084	0.3292	1.27688	-0.86741	0.146938	0.827631	2.14429	0.182262	1
0.448673	0.173668	0.781261	-1.11579	-0.0869408	0.456472	1.89705	0.260609	1
-0.0344719	0.437134	1.06065	-0.610941	-0.245186	-0.145199	1.67159	0.682319	1
-0.0775733	0.258464	1.49353	-0.859085	0.0269178	0.202856	2.35261	0.231546	1
-0.247003	0.403987	0.892403	-0.686573	-0.137168	0.942754	1.57898	0.541155	1
-0.083688	-0.439902	0.632913	-1.64892	-0.0358806	0.556047	2.28183	-0.404021	1
-0.201433	-0.0514511	-0.119229	-0.164563	0.0871293	1.59176	0.0453343	-0.13858	1
-0.304871	0.1605	1.55464	-0.993493	-0.536917	0.384505	2.54814	0.697417	1
0.266261	0.0336048	1.58862	-1.14922	-0.0163189	0.366084	2.73784	0.0499237	1
0.347364	0.42749	0.779829	-0.379386	0.249548	0.853123	1.15922	0.177942	1
-0.646207	0.321636	1.07396	-0.953963	-0.130144	-0.0702794	2.02792	0.45178	1
-0.229786	0.257676	0.807809	-0.703461	-0.497933	1.29992	1.51127	0.755609	1
-0.46595	0.2019	1.0407	-0.549421	0.0426075	0.44459	1.59012	0.159293	1
0.180626	-0.0166294	0.326584	0.223311	-0.13185	0.564863	0.103273	0.115221	1
0.706442	-0.245935	1.44933	-0.598079	-0.215035	0.656016	2.0474	-0.0308994	1
-0.0602323	0.186781	-0.0895604	-0.171748	0.203727	0.217551	0.0821872	-0.016946	1
0.417537	0.061977	-0.651076	-0.0964689	0.488566	1.95432	-0.554607	-0.426589	1
-0.435047	0.104466	-0.0215576	-0.333996	0.241074	1.64828	0.312438	-0.136608	1
-0.376317	0.181328	0.00666601	-0.148141	-0.0111991	1.12491	0.154807	0.192527	1
0.00492302	-0.00146715	0.428646	-0.584588	-0.621781	0.269726	1.01323	0.620313	1
-0.423691	-0.547434	0.496803	-0.240217	-0.23921	0.812879	0.73702	-0.308224	1
-0.229496	0.0144474	0.933136	-0.423612	0.00352931	0.361687	1.35675	0.0109181	1
-0.127603	0.469202	1.30371	-1.05984	-0.181075	-0.277471	2.36355	0.650277	1
-0.348009	0.134776	0.966693	-1.32887	-0.389915	0.0931203	2.29556	0.524691	1
0.0545383	-0.218072	0.0149109	0.570818	-0.081884	0.547689	-0.555907	-0.136188	1
0.568566	-0.214063	0.650309	-0.488138	-0.222422	0.724076	1.13845	0.00835916	1
-0.988683	0.416533	0.546065	-0.849938	-0.283843	0.732774	1.396	0.700376	1
0.357969	0.0124646	-0.408456	0.0664876	0.102761	0.169644	-0.474944	-0.0902967	1
-0.157492	-0.0843102	0.632527	-0.909893	-0.0215187	0.671266	1.54242	-0.0627916	1
-0.0890319	-0.424101	0.721891	-1.11422	-0.0093171	0.510108	1.83611	-0.414784	1
0.236071	0.281141	1.68462	-1.04535	0.072273	1.4872	2.72998	0.208868	1
0.166185	0.447222	0.753503	-0.664232	-0.308353	1.04225	1.41774	0.755575	1
0.210173	-0.114779	1.94286	-1.66035	0.229802	0.847339	3.60321	-0.344581	1
-0.54272	0.180614	-0.136041	0.632981	-0.0959462	-0.568676	-0.769023	0.27656	1
-0.356589	0.0760442	1.10465	-1.72518	0.439513	0.681752	2.82983	-0.363469	1
-0.3297	-0.493324	1.72641	-1.77346	0.1542	0.779504	3.49987	-0.647524	1
-0.718411	0.186334	0.932447	-0.550025	-0.12103	-0.0599072	1.48247	0.307363	1
0.128538	-0.04952	0.31907	-0.616664	0.292965	0.407655	0.935734	-0.342485	1
0.306556	-0.0560135	1.2532	-1.04386	-0.305018	0.854266	2.29705	0.249004	1
-0.536125	-0.275506	-0.30071	0.0521155	-0.263607	1.41944	-0.352825	-0.0118996	1
-0.102844	-0.586469	-0.0577863	-0.224704	-0.241397	1.46705	0.166918	-0.345073	1
0.113901	-0.393864	1.80584	-1.55447	-0.0845179	0.798209	3.36031	-0.309346	1
-0.0945167	0.204933	1.00215	-0.63685	-0.186507	0.811956	1.639	0.39144	1
0.000271654	-0.108606	0.152375	0.0556298	0.0613704	-0.215847	0.0967454	-0.169976	1
-0.19006	-0.0706052	0.234547	-0.0232496	0.247792	0.569357	0.257796	-0.318397	1
-0.217844	0.189157	1.97329	-1.48237	-0.652273	1.13739	3.45567	0.84143	1
-0.0985189	-0.157464	0.837914	-1.0331	-0.0595382	0.513515	1.87102	-0.0979256	1
1.30257	0.338747	0.0759961	0.239925	0.0520063	-0.123995	-0.163928	0.286741	1
-0.0684944	-0.254403	1.50225	-1.67054	0.180599	1.49422	3.17279	-0.435001	1
-0.0302346	-0.00875119	0.938059	-1.12468	0.615479	-0.563168	2.06274	-0.62423	1
-0.113611	0.226285	0.105431	-0.0976652	0.111769	-0.00498822	0.203096	0.114515	1
0.0826287	0.253327	0.220817	-0.497237	0.062177	1.45059	0.718053	0.19115	1
0.003166	-0.350172	-0.0432424	-0.283171	-0.224261	-0.205487	0.239928	-0.125911	1
0.134632	-0.134316	1.39943	-1.63301	0.115258	0.871215	3.03244	-0.249574	1
-0.34624	0.0945649	-0.193908	-0.31409	0.205559	2.2757	0.120182	-0.110994	1
0.42537	0.525819	0.981688	-0.941241	0.156205	0.439539	1.92293	0.369614	1
-0.113918	-0.4202	-0.050474	-0.0585435	0.0422087	0.0658516	0.00806949	-0.462408	1
-0.106811	-0.125442	1.75988	-1.3994	-0.0161342	0.916629	3.15928	-0.109308	1
0.0709822	-0.314019	0.633526	-0.637344	-0.21809	0.62861	1.27087	-0.0959289	1
0.330122	-0.101965	1.446	-1.49499	-0.0356287	0.891493	2.94099	-0.0663366	1
-0.7583	0.376976	0.0696696	-0.615291	0.142565	0.8954	0.684961	0.234411	1
0.312178	0.176277	0.80205	-0.511707	-0.147195	0.143664	1.31376	0.323472	1
-0.407171	0.247373	0.941755	-0.505017	0.339938	0.585476	1.44677	-0.0925654	1
0.245369	0.274816	0.743257	-0.561968	-0.234418	-0.146348	1.30522	0.509235	1
-0.14611	-0.0548125	1.6026	-0.916016	-0.491182	1.16482	2.51862	0.43637	1
0.370511	0.396472	0.304329	0.0274759	-0.0728562	0.526119	0.276853	0.469328	1
-0.428601	-0.203185	0.781152	-0.473301	0.0741645	0.395122	1.25445	-0.277349	1
0.52248	0.290068	1.27556	-1.00426	-0.410705	0.351113	2.27982	0.700774	1
0.0601123	-0.0880325	0.13753	-0.41214	-0.155902	0.190339	0.54967	0.0678694	1
-0.0234347	0.203839	0.701885	-0.495663	0.326962	0.341527	1.19755	-0.123124	1
0.00940689	-0.111549	0.353533	-0.309461	-0.418123	0.798147	0.662995	0.306574	1
0.000791106	-0.00304145	0.333277	-0.603699	-0.413773	0.0966675	0.936976	0.410732	1
-0.0569338	0.0793308	0.553801	-0.32627	-0.506816	0.555945	0.880071	0.586147	1
-0.26998	-0.220462	1.25405	-0.751818	-0.45369	0.77636	2.00587	0.233227	1
-0.141632	0.447761	1.35124	-0.882108	-0.182863	0.748289	2.23335	0.630624	1
-1.05483	-0.471392	1.14854	-1.45062	-0.439107	0.18661	2.59916	-0.032285	1
-0.17918	0.324458	1.63296	-0.918699	-0.0840128	0.769629	2.55166	0.408471	1
-0.00421619	0.149363	0.397749	-0.159714	-0.169769	-0.0338745	0.557463	0.319132	1
0.0457846	0.404139	1.08006	-0.407095	-0.316744	0.333114	1.48716	0.720883	1
-0.65885	0.315662	0.681566	0.03275	-0.465745	0.406295	0.648816	0.781407	1
-0.376154	0.0904819	0.817234	-0.834715	-0.64364	-0.0449112	1.65195	0.734122	1
-0.407746	-0.255204	-0.0990525	0.0145062	0.317228	2.55982	-0.113559	-0.572432	1
-0.397623	0.153968	0.198796	-0.209576	-0.242818	1.76438	0.408371	0.396786	1
0.172629	-0.614355	1.70076	-1.81962	0.163528	1.23242	3.52038	-0.777883	1
-1.10785	0.814162	0.861209	-0.614075	0.669316	0.930635	1.47528	0.144846	1
0.794358	0.197187	1.11807	-1.04826	-0.820694	0.219867	2.16633	1.01788	1
0.981137	-0.0342755	0.883544	-0.88887	-0.325558	0.336524	1.77241	0.291282	1
-0.113466	0.032915	1.06043	-1.15259	-0.279338	0.294071	2.21302	0.312253	1
-0.110794	-0.12789	1.82577	-1.44092	0.326616	1.08311	3.2667	-0.454506	1
0.162621	-0.245432	1.52696	-1.97306	0.284009	1.13445	3.50001	-0.529441	1
0.597679	-0.0595192	1.5088	-1.81412	0.309281	0.905981	3.32292	-0.3688	1
0.145424	-0.373046	1.67967	-1.85795	0.197592	0.963033	3.53761	-0.570638	1
0.214579	-0.0420488	0.714352	-0.0820857	-0.256488	0.893463	0.796437	0.21444	1
0.028462	-0.510156	1.83635	-1.97952	0.270805	1.12704	3.81586	-0.780961	1
-1.02928	-0.343768	1.55932	-0.891532	-0.262688	0.353906	2.45085	-0.0810798	1
-0.567017	0.142816	0.251136	-0.214275	0.0303317	1.57054	0.46541	0.112484	1
-0.046306	-0.444527	1.22033	-2.13336	0.132279	1.16453	3.35369	-0.576806	1
-0.197713	-0.0733087	0.460952	0.0419013	0.325281	0.479985	0.41905	-0.398589	1
-0.39198	-0.0142086	0.871477	-0.962434	-0.364818	0.436965	1.83391	0.350609	1
-0.232747	0.0987975	0.151134	-0.18594	0.00878544	-0.312998	0.337074	0.090012	1
-0.463233	-0.117964	0.644577	-1.15405	-0.242418	0.046046	1.79863	0.124453	1
0.139443	0.220114	0.535968	0.219002	0.361794	1.22868	0.316966	-0.14168	1
-0.0769736	0.0981992	0.619563	-0.706755	-0.0577601	0.722047	1.32632	0.155959	1
0.27384	0.282575	0.84443	-1.07374	0.110116	0.131908	1.91817	0.172458	1
0.00880058	-0.341335	-0.379136	-0.520176	-0.284193	-0.24416	0.14104	-0.0571422	1
-0.0321837	-0.588709	1.09397	-1.42204	-0.000450522	0.352991	2.51601	-0.588258	1
-0.337351	0.821237	1.54093	-0.956895	-0.275753	0.67362	2.49782	1.09699	1
-0.121463	0.0641874	0.112389	0.100492	-0.461533	0.455026	0.0118971	0.52572	1
0.250608	0.448751	0.621982	-0.355488	0.000946298	0.421423	0.97747	0.447805	1
-0.323641	-0.479864	0.972498	-0.569192	-0.637708	2.11432	1.54169	0.157844	1
-0.408862	-0.171147	1.87489	-1.27541	-0.203085	0.871224	3.1503	0.0319374	1
-0.116889	0.289796	0.290461	0.0332734	0.0713181	-0.185039	0.257187	0.218478	1
0.0480767	-0.0137794	1.20266	-0.624559	-0.0392657	0.973021	1.82722	0.0254863	1
-0.289589	0.22436	1.73976	-0.948534	0.156433	0.512071	2.68829	0.067927	1
0.0624778	-0.361674	0.253757	-0.468549	-0.196974	-0.0279527	0.722305	-0.1647	1
0.279391	0.979173	1.35983	-0.908017	-0.679752	0.0675261	2.26785	1.65892	1
-0.254877	0.157763	0.740052	-1.08304	-0.00649241	0.634656	1.82309	0.164255	1
-0.272296	-0.291002	-0.0369361	-0.613142	-0.379146	0.765249	0.576206	0.0881445	1
-0.0649719	0.285482	0.236379	-0.789654	-0.230029	-0.00677856	1.02603	0.515511	1
-0.0835601	0.0203737	0.327146	-0.0445669	-0.186722	1.62774	0.371713	0.207096	1
-0.0360118	0.418444	1.07182	-0.457026	0.00803935	0.0745886	1.52885	0.410405	1
0.0620197	-0.760451	1.70103	-2.11932	0.158833	1.19227	3.82035	-0.919284	1
-0.415083	0.141904	-0.0932403	-0.0940682	-0.433966	0.153632	0.000827844	0.575871	1
-0.383421	0.149459	0.933084	-0.621148	0.139899	0.213327	1.55423	0.00956	1
-1.67688	0.161987	0.548493	-0.679052	-0.440702	2.03649	1.22754	0.602688	1
0.341702	-0.21812	1.8454	-1.61771	0.126426	0.965115	3.46311	-0.344546	1
0.473956	0.13201	0.231242	0.437862	-0.0801603	0.0672575	-0.206619	0.21217	1
-0.830194	0.123791	0.0107395	-0.0648029	0.145519	1.87967	0.0755423	-0.0217281	1
-0.247593	0.384009	0.236389	0.395661	-0.108923	-0.141074	-0.159272	0.492933	1
0.125682	0.355553	0.768071	-0.223222	-0.116382	1.62483	0.991293	0.471935	1
0.137153	0.127252	1.21395	-1.17376	0.0857774	1.10813	2.38771	0.0414746	1
0.435033	0.723376	1.07385	-1.17346	-0.452038	1.00238	2.24731	1.17541	1
-0.656875	0.0757392	0.268042	-0.216006	0.0871964	0.175734	0.484048	-0.0114572	1
0.114982	0.540929	0.793386	-0.56856	0.544214	1.20197	1.36195	-0.00328519	1
-0.248761	-0.399563	1.64186	-0.911115	-0.275087	0.595088	2.55298	-0.124476	1
-0.213923	-0.173399	0.281735	-0.0685538	0.174964	0.959972	0.350289	-0.348363	1
0.400383	-0.29247	1.47123	-1.18728	-0.636814	0.400812	2.65851	0.344344	1
-0.298003	0.170141	0.919121	-1.09724	-0.455782	1.73341	2.01636	0.625922	1
-0.416315	0.167374	0.207262	-0.290781	0.0407536	0.287423	0.498042	0.12662	1
-0.0176949	-0.188879	1.12023	-0.732192	-0.213511	1.07599	1.85242	0.0246323	1
-0.283949	-0.0705256	0.0615766	0.141169	-0.117342	-0.125603	-0.0795927	0.0468168	1
0.236154	-0.134073	0.183019	0.216236	-0.209745	0.504818	-0.0332173	0.0756725	1
-0.358484	0.00868528	0.273995	-0.0826451	0.00534374	0.461303	0.35664	0.00334155	1
-0.189704	-0.197415	0.619325	-0.0435901	-0.206657	0.254353	0.662915	0.00924146	1
-0.183817	0.0526001	-0.147985	0.0512208	0.516686	2.36438	-0.199206	-0.464086	1
-0.194743	0.959172	0.927432	-0.747401	0.0958929	-0.0688238	1.67483	0.863279	1
-0.0879568	-0.456534	1.7327	-1.42816	-0.125088	0.977593	3.16087	-0.331446	1
0.128	0.322698	1.15319	-0.996066	-0.366345	0.688486	2.14925	0.689043	1
0.211729	0.055014	1.01621	-0.923611	0.0684895	0.802306	1.93982	-0.0134755	1
-0.265224	0.141367	1.15128	-0.826534	0.404064	1.89323	1.97782	-0.262697	1
0.00621458	0.391535	0.62907	-1.03952	-0.463451	0.950542	1.66859	0.854986	1
-0.670672	0.31839	1.59068	-0.884796	-0.228703	0.655193	2.47548	0.547093	1
0.189868	0.0612714	1.53823	-1.32196	-0.120982	0.457884	2.86018	0.182253	1
-0.114309	0.0564075	1.06912	-0.817082	-0.0283449	0.807083	1.8862	0.0847524	1
-0.0607321	0.268526	0.0806793	-0.437017	-0.31174	0.134976	0.517696	0.580267	1
0.416175	-0.363384	0.0620958	0.0285262	0.120502	2.60414	0.0335696	-0.483885	1
0.273963	-0.553307	1.4034	-1.68558	-0.346245	0.909144	3.08898	-0.207062	1
0.66275	0.423739	1.05799	-1.04188	0.0331356	1.39296	2.09987	0.390603	1
-0.221355	-0.584191	0.908105	-1.60223	0.339588	1.17712	2.51034	-0.923779	1
-0.499028	0.012606	1.25473	-0.979512	0.0384761	1.01857	2.23424	-0.0258701	1
-0.173763	-0.317169	-0.0239681	-0.0465944	-0.263	0.199132	0.0226263	-0.0541688	1
0.189798	0.113745	0.0677618	-0.707158	-0.0857143	-0.0597864	0.77492	0.19946	1
-0.381008	0.310392	0.812573	-0.678587	0.375341	0.035637	1.49116	-0.0649496	1
0.184643	-0.0393449	2.02412	-1.47766	-0.226888	0.712112	3.50178	0.187543	1
0.501855	0.379513	0.135879	0.0221264	0.131876	1.02764	0.113753	0.247637	1
0.44334	0.0615628	0.616159	0.196328	0.273929	2.32994	0.419831	-0.212366	1
0.402404	-0.635178	0.211468	-0.387901	-0.360347	0.28901	0.599369	-0.274831	1
-0.135542	-0.186377	0.562283	-0.780145	-0.524532	0.628166	1.34243	0.338155	1
0.552888	0.166904	0.441489	-0.058801	-0.337163	1.54842	0.50029	0.504067	1
-0.0705034	-0.309228	0.633029	-0.752108	-0.27581	0.781237	1.38514	-0.0334174	1
-0.344029	0.071247	1.55785	-0.544352	-0.145977	1.56868	2.1022	0.217224	1
-0.00324357	0.781545	0.675596	-0.72192	-0.268962	0.788462	1.39752	1.05051	1
-0.950809	-0.334243	0.205498	-0.937066	0.311698	0.106714	1.14256	-0.645941	1
-0.229211	-0.169169	1.44141	-0.81201	-0.242347	1.50483	2.25342	0.0731772	1
0.159398	-0.363212	1.46364	-1.59303	0.492614	0.859267	3.05667	-0.855825	1
-0.254566	-0.32796	0.796497	-1.03823	-0.0478533	0.660879	1.83473	-0.280107	1
-0.739213	0.411447	0.695589	-0.858164	0.184074	-0.274781	1.55375	0.227372	1
-0.287299	0.192701	0.688958	-0.788601	-0.303474	0.471561	1.47756	0.496175	1
0.223308	0.211665	1.01664	-1.16989	-0.327578	0.751466	2.18653	0.539243	1
-0.444959	-0.264374	-0.176051	-0.236254	0.174164	2.1608	0.0602024	-0.438538	1
-0.11987	0.228823	0.115023	-0.443045	-0.319583	0.304613	0.558068	0.548407	1
-0.228506	0.345079	1.73278	-1.44134	0.274863	0.937107	3.17412	0.0702158	1
-0.155074	0.0929254	0.498745	-0.0425053	-0.120279	1.42228	0.54125	0.213205	1
-0.0798111	0.142282	0.699629	-0.699823	-0.14569	0.368981	1.39945	0.287972	1
-0.11265	0.0322438	-0.0618468	-0.00161189	-0.0533787	0.223197	-0.0602349	0.0856226	0
0.333296	-0.123707	1.19618	-0.956661	-0.514626	1.07232	2.15284	0.390919	0
-0.489849	-0.341619	0.400578	-0.501632	-0.331335	-1.09812	0.90221	-0.0102841	0
1.18534	0.467401	0.951425	-0.736515	0.0506239	0.10783	1.68794	0.416777	0
-0.285473	0.133281	-0.0919724	-0.120407	-0.151027	1.60209	0.0284348	0.284308	0
1.28817	0.9361	0.597504	-0.407966	-0.225932	0.175167	1.00547	1.16203	0
0.229322	-0.0944743	0.350591	0.136144	0.0358583	2.74041	0.214446	-0.130333	0
-0.387072	0.443174	0.117493	-0.476492	-0.301663	0.104635	0.593985	0.744837	0
-0.433044	0.641214	0.944513	-0.263445	-0.0965025	0.533421	1.20796	0.737716	0
-0.0728497	-0.194894	1.39958	-1.59842	0.0495561	1.26743	2.998	-0.24445	0
-0.232248	-0.27223	0.0171281	0.0425755	0.131862	2.71687	-0.0254474	-0.404092	0
-0.980761	0.42264	0.242806	-0.0423818	-0.0538176	0.485176	0.285188	0.476458	0
-0.138649	0.203307	0.588868	-0.39298	0.0696634	0.13254	0.981848	0.133644	0
-0.109861	0.313884	1.87825	-2.07296	0.0369519	0.989772	3.9512	0.276932	0
8.27835e-05	-0.0228901	0.0189898	0.0572258	0.169542	2.86871	-0.038236	-0.192432	0
-0.124742	0.545992	-0.0140386	-0.0581334	0.191692	-0.0102286	0.0440948	0.3543	0
0.00285001	0.17238	0.132064	0.0761356	0.0998309	2.24512	0.0559283	0.072549	0
0.261422	0.335051	1.12851	-1.41092	-0.097917	0.445101	2.53943	0.432968	0
0.302526	0.540439	0.343897	-0.220926	-0.332446	0.393948	0.564822	0.872885	0
-0.0677369	0.266106	0.227787	-0.379815	0.0322309	0.533791	0.607602	0.233875	0
-0.0700282	0.0746629	0.626856	-0.372953	-0.224587	-0.112644	0.999808	0.29925	0
0.190922	-0.00831107	0.622262	-1.10679	0.122019	1.35889	1.72905	-0.13033	0
0.381361	0.352028	0.141432	-0.124335	-0.23933	2.07047	0.265767	0.591358	0
0.128847	0.268641	0.26485	-0.309106	-0.7286	0.648282	0.573956	0.997241	0
0.410936	-0.0111082	0.616042	0.0762836	0.241573	0.780313	0.539759	-0.252681	0
-0.0987613	0.511741	0.586704	-0.340406	0.122446	0.694499	0.927109	0.389295	0
0.169512	0.0735861	0.961027	-1.16844	-0.194491	0.74628	2.12947	0.268077	0
0.484419	0.411236	-0.35466	0.108111	0.201272	0.214354	-0.462771	0.209963	0
0.393745	0.240951	0.700504	-1.02047	0.154744	0.000303164	1.72097	0.0862066	0
0.433405	-0.158009	-0.162698	-0.095496	-0.360027	0.586236	-0.0672019	0.202017	0
0.369497	-0.228508	1.22125	-0.565508	-0.243571	-0.0550668	1.78676	0.0150627	0
-0.392105	0.309279	0.168795	-0.102718	0.587154	0.955273	0.271513	-0.277876	0
0.336026	0.684987	0.635726	-0.69658	0.105615	-0.142733	1.33231	0.579372	0
0.0628034	-0.0657918	0.249524	-0.302881	0.192434	0.58848	0.552405	-0.258226	0
0.258126	0.565065	0.335315	-0.910061	0.316931	1.70543	1.24538	0.248134	0
0.107586	-0.158067	1.48952	-0.829802	0.198108	0.74899	2.31932	-0.356176	0
0.243432	-0.0820781	1.23793	-1.60174	0.0745351	0.988397	2.83967	-0.156613	0
-0.0561555	-0.0443664	-0.289674	-0.0102206	0.0372699	0.0516769	-0.279454	-0.0816363	0
0.0761097	0.22934	1.93896	-1.84455	-0.175902	1.14826	3.78351	0.405242	0
0.339059	0.291397	0.221038	-0.26799	0.254093	0.860131	0.489028	0.0373036	0
0.532336	0.14581	0.604809	-0.578403	0.00313349	0.416448	1.18321	0.142676	0
-0.152474	0.0604691	0.891847	-0.688114	0.523984	-0.356849	1.57996	-0.463515	0
0.509922	0.528749	1.68991	-1.77225	-0.188421	1.18436	3.46215	0.71717	0
0.138649	0.343946	1.85913	-2.06051	0.163695	0.967197	3.91964	0.180251	0
-0.292196	0.229154	1.36307	-1.5621	-0.085103	0.29291	2.92517	0.314257	0
0.687412	0.0556306	0.909796	0.0676011	-0.278297	1.44104	0.842194	0.333928	0
-0.458546	0.342283	0.286529	-0.0920013	0.181269	2.23912	0.37853	0.161014	0
-0.0885881	0.123381	0.734777	-0.708698	-0.442177	0.737462	1.44347	0.565558	0
-0.339197	-0.208884	-0.176493	0.363492	-0.209487	2.38039	-0.539985	0.000602562	0
0.506898	0.0771287	-0.287359	0.0927208	-0.373583	-0.391111	-0.38008	0.450712	0
-0.0028474	-0.0320986	0.286819	0.108294	0.313723	2.53049	0.178525	-0.345822	0
-0.242533	0.326066	1.40907	-1.32004	-0.107533	0.68517	2.7291	0.4336	0
-0.840363	-0.256307	-0.163623	0.0692428	0.0469414	-0.0196996	-0.232866	-0.303248	0
-0.254675	-0.0475039	0.0402801	-0.459769	0.333545	0.538162	0.500049	-0.381049	0
-0.376315	0.154403	-0.224777	0.336893	0.395281	1.47093	-0.56167	-0.240878	0
-0.574752	-0.365883	-0.086133	0.0165293	0.306854	1.52068	-0.102662	-0.672737	0
-0.177979	0.0731829	-0.147415	0.240424	0.299	-0.340434	-0.387838	-0.225817	0
0.240943	-0.34701	0.114346	0.314243	0.258018	0.142274	-0.199898	-0.605027	0
-0.226527	0.232271	-0.162909	-0.241559	0.0382691	1.13048	0.0786503	0.194002	0
0.0952309	0.369339	1.2156	-0.80221	-0.237663	0.126061	2.01781	0.607003	0
0.436309	0.129356	0.649042	-0.117351	-0.308239	-0.00720706	0.766393	0.437595	0
-0.10136	0.257281	0.670242	-1.83638	0.449694	0.677982	2.50662	-0.192413	0
-0.0397832	0.282919	1.07874	-0.959653	0.222257	0.804106	2.0384	0.0606618	0
0.687516	0.141795	0.811076	-1.30354	-0.0399365	0.756624	2.11461	0.181731	0
-0.0995689	0.0488239	0.0482261	0.260435	0.0617617	1.69519	-0.212209	-0.0129379	0
-0.315482	0.507503	0.800408	-0.375122	-0.00439821	0.0485577	1.17553	0.511901	0
0.415468	0.614505	1.492	-2.02756	-0.313815	0.574647	3.51956	0.92832	0
-0.533844	-0.487349	1.01735	-0.81021	0.203597	-0.257339	1.82756	-0.690946	0
0.0508746	0.0483199	0.734034	-0.438286	-0.0191597	0.324658	1.17232	0.0674796	0
-0.432442	0.436598	0.754604	-1.51896	0.115751	0.916546	2.27357	0.320847	0
0.413314	0.00871432	0.43293	-0.653756	0.0172275	0.655435	1.08669	-0.00851317	0
-0.180152	-0.429841	0.379777	-0.719138	0.0500604	0.833082	1.09892	-0.479902	0
-0.254591	0.151409	0.908125	-0.935928	0.184563	0.695275	1.84405	-0.0331536	0
-0.00310382	0.27674	0.803986	-1.03414	0.400632	0.467005	1.83813	-0.123893	0
-0.473122	0.150888	1.57302	-0.689082	-0.232605	0.722587	2.26211	0.383493	0
0.728327	-0.273331	1.16985	-1.28881	-0.282992	0.621708	2.45866	0.00966101	0
-0.232239	0.166753	0.216837	0.117014	-0.393218	1.94778	0.099823	0.559971	0
1.19731	0.713301	0.39943	-0.682819	0.361888	0.132672	1.08225	0.351414	0
0.0593376	0.0945698	-0.0308889	-0.155505	-0.0369362	0.50141	0.124616	0.131506	0
-0.26267	-0.183767	1.46304	-1.18327	0.368781	1.19426	2.6463	-0.552548	0
-0.562345	0.437014	0.887706	-0.551018	0.262625	0.355266	1.43872	0.17439	0
0.0853944	0.0894834	1.20868	-1.27364	-0.0947223	0.699733	2.48232	0.184206	0
0.0613302	0.169445	-0.0649445	-0.303993	0.0935035	0.612205	0.239048	0.0759411	0
0.999662	0.312539	0.114743	0.0973293	-0.0787584	1.49642	0.0174135	0.391298	0
0.478803	-0.183175	-0.1458	0.0970178	0.236704	-0.395005	-0.242817	-0.419879	0
-0.131311	-0.52263	0.197188	-0.0477892	0.619935	2.21848	0.244977	-1.14257	0
-0.180369	0.429971	0.669489	-0.957637	0.0349908	0.941294	1.62713	0.39498	0
0.452336	0.161683	0.639926	-0.281749	0.00895026	1.16621	0.921675	0.152733	0
-0.113535	-0.294678	0.0861829	-0.205364	-0.0955055	-0.0923148	0.291547	-0.199172	0
0.180719	0.187751	0.0343452	-0.498405	-0.0113641	0.211401	0.53275	0.199115	0
-0.193179	0.0557848	0.854691	-0.088377	0.0517844	0.989389	0.943068	0.00400045	0
-0.475521	-0.00309436	-0.416316	-0.0481369	0.224709	0.0866398	-0.368179	-0.227803	0
-0.353638	0.450772	1.35469	-1.38535	0.50955	0.896824	2.74004	-0.0587774	0
-0.161911	0.0983944	1.2754	-1.58469	-0.0949451	0.713592	2.86009	0.193339	0
-0.283702	0.333163	1.45042	-1.93696	0.195673	0.716407	3.38738	0.137491	0
0.132429	-0.498094	0.104948	-0.399777	-0.385993	-0.757258	0.504725	-0.112101	0
0.135635	0.0343552	0.31499	-0.275538	0.0826805	2.18596	0.590528	-0.0483253	0
-0.813251	0.213879	-0.127112	-0.353545	0.436741	1.3822	0.226433	-0.222862	0
-0.0114244	0.192554	0.697686	-0.826114	-0.142366	0.633299	1.5238	0.33492	0
-0.783361	-0.0614172	1.09163	-1.41997	-0.293123	0.942826	2.5116	0.231706	0
0.040737	0.495001	1.29341	-1.36066	-0.0527725	0.446532	2.65407	0.547773	0
-0.367235	0.310166	0.746634	-1.27975	-0.181367	1.56794	2.02638	0.491534	0
-0.305226	0.283324	1.8517	-1.49983	-0.0290426	0.92318	3.35153	0.312366	0
0.349443	0.594569	1.16651	-1.00408	-0.345809	0.926332	2.17059	0.940378	0
0.465747	0.112856	0.122962	0.314403	0.169586	-0.15925	-0.191441	-0.0567299	0
0.0825549	0.00300474	0.455998	-0.357252	-0.407538	1.57078	0.81325	0.410542	0
0.204559	-0.145845	0.567673	-0.222215	0.462592	0.833851	0.789888	-0.608437	0
0.656912	0.144342	0.839008	-0.7728	-0.202671	0.589322	1.61181	0.347013	0
-0.00955544	0.497999	0.419715	0.0168007	0.137726	-0.0155236	0.402914	0.360273	0
0.244456	0.481711	1.30882	-0.561705	-0.421308	0.918236	1.87053	0.903018	0
-0.169653	-0.182667	0.00749534	-0.32017	-0.124989	0.0890776	0.327665	-0.0576785	0
-0.607594	0.0491831	0.786215	-0.23483	-0.362776	0.861645	1.02104	0.411959	0
0.447613	0.318062	0.204607	-0.189051	-0.200799	0.702241	0.393658	0.518861	0
0.654569	0.170053	0.293129	0.189826	-0.124121	-0.0440528	0.103302	0.294173	0
0.0283084	0.363465	1.89333	-2.15603	0.157837	0.897003	4.04936	0.205628	0
0.106141	0.0746887	0.391354	-0.930896	0.16939	2.01143	1.32225	-0.0947011	0
0.00191965	-0.125104	0.113701	-0.442116	-0.192168	-0.159494	0.555817	0.0670638	0
0.653477	0.379474	1.05126	-0.00402874	-0.188706	0.800438	1.05529	0.568181	0
8.27835e-05	-0.0228901	0.0189898	0.0572258	0.169542	2.86871	-0.038236	-0.192432	0
0.771866	-0.0603686	1.03392	-1.15002	0.0603237	0.14054	2.18394	-0.120692	0
0.217395	0.496999	0.852957	-1.1522	-0.126497	-0.0500939	2.00516	0.623497	0
0.550562	0.427845	0.495494	-1.19351	0.101967	0.624771	1.689	0.325878	0
0.428804	0.28842	0.183509	0.161085	0.124801	2.61533	0.0224244	0.163619	0
0.867326	0.728882	1.38435	-1.53667	-0.341008	-0.021844	2.92102	1.06989	0
-0.0655682	0.0229697	0.267882	-0.322428	-0.150252	0.779206	0.59031	0.173221	0
-1.09797	0.636231	0.744362	-0.0477748	-0.0916528	0.255166	0.792137	0.727884	0
8.27835e-05	-0.0228901	0.0189898	0.0572258	0.169542	2.86871	-0.038236	-0.192432	0
0.685271	-0.194278	0.325229	0.206287	-0.0522478	2.42767	0.118942	-0.14203	0
-0.1267	0.604317	1.48767	-1.02528	-0.108509	0.828186	2.51296	0.712826	0
-0.215386	0.282129	1.72619	-1.15397	-0.230531	0.765278	2.88016	0.51266	0
0.681821	-0.177911	1.0627	-0.541526	0.436052	0.236028	1.60422	-0.613963	0
-0.55884	0.597936	0.76328	-0.578589	-0.105769	-0.235907	1.34187	0.703705	0
0.401606	0.0462157	-0.0120265	0.0456244	-0.0296724	0.277133	-0.0576509	0.075888	0
0.0149081	-0.22676	-0.0950254	-0.34579	0.205756	1.64602	0.250765	-0.432517	0
0.0473401	0.109724	1.1342	-0.920663	-0.0817912	1.05819	2.05486	0.191515	0
0.251298	0.448582	1.76772	-1.45045	0.236748	1.38223	3.21817	0.211833	0
0.139068	-0.0426233	0.478578	-0.260875	0.0704342	1.06858	0.739453	-0.113057	0
0.328111	0.349687	0.986806	-1.12145	0.209845	0.233334	2.10825	0.139842	0
0.0304553	0.116665	1.45843	-0.614175	-0.412998	-0.136405	2.0726	0.529663	0
-0.049636	-0.461107	-0.358858	0.112603	-0.00458191	0.0375719	-0.471461	-0.456525	0
0.170522	0.388084	1.76355	-2.1992	0.120144	0.811672	3.96275	0.26794	0
-0.0850522	-0.117386	1.31402	-1.20244	0.193671	0.442075	2.51647	-0.311058	0
0.245425	-0.066825	1.49777	-1.06506	-0.035896	0.128645	2.56283	-0.030929	0
0.344119	0.456729	1.15357	-1.46463	-0.149314	0.567365	2.6182	0.606043	0
0.643762	-0.152384	1.57091	-2.01881	0.105757	0.659099	3.58972	-0.258141	0
-0.238991	0.117922	0.909603	-1.04827	0.0717603	0.594409	1.95787	0.0461619	0
-0.115714	0.0222184	1.72595	-1.54396	0.0638282	0.582208	3.2699	-0.0416099	0
0.164125	0.212805	1.31856	-1.33623	-0.0867041	0.82673	2.65479	0.299509	0
-0.227472	-0.124923	0.0154327	-0.174224	-0.152398	0.248365	0.189657	0.027475	0
-0.487501	0.0733277	0.655624	-0.450053	-0.387014	0.547599	1.10568	0.460342	0
0.61753	0.134028	1.42629	-1.19305	-0.0478202	0.348865	2.61934	0.181848	0
0.0726143	0.338988	1.33066	-1.47715	-0.110201	1.33726	2.80781	0.449189	0
-0.271789	0.301473	1.55583	-1.40504	-0.326688	0.756515	2.96087	0.628161	0
0.217986	0.502862	0.899022	-1.06501	0.149168	0.327305	1.96404	0.353694	0
1.91523	0.439938	0.582257	-1.84833	-0.621166	0.649757	2.43059	1.0611	0
0.240275	0.274945	1.84764	-2.0068	-0.0696228	1.0809	3.85444	0.344567	0
-0.415926	-0.190924	-0.152009	0.000357587	0.128742	2.59076	-0.152366	-0.319666	0
-0.241605	0.0470771	-0.0296782	-0.108727	0.313703	2.70939	0.0790491	-0.266626	0
0.184979	-0.25019	0.0094665	-0.307243	0.370252	0.218803	0.31671	-0.620442	0
-0.876868	-0.154304	1.13447	-1.05272	0.161355	0.691362	2.18718	-0.315659	0
0.183514	0.478517	0.162847	-0.600162	0.0597224	0.229274	0.763009	0.418795	0
0.0843794	0.576107	1.36015	-1.60782	0.376089	0.810422	2.96797	0.200018	0
-0.110265	0.0987552	0.877936	-0.0401055	-0.325339	1.00908	0.918042	0.424094	0
-0.00376234	0.382207	1.69197	-1.92496	-0.0149902	1.05829	3.61693	0.397197	0
0.0556541	0.240532	-0.0070399	0.179971	0.318891	-0.00894824	-0.187011	-0.0783598	0
0.313927	0.215951	1.53804	-1.63571	0.205026	1.16222	3.17374	0.0109247	0
0.00433891	-0.329081	0.172348	-0.19643	-0.411155	1.27734	0.368778	0.0820739	0
-0.0678854	0.509378	1.70141	-1.60023	0.0882149	0.572162	3.30164	0.421163	0
-0.271635	0.345155	1.72596	-1.59792	-0.00261911	0.757659	3.32388	0.347774	0
-0.172116	-0.186102	0.137822	-0.0251402	-0.114327	0.279455	0.162962	-0.0717742	0
-0.922228	0.20929	1.43899	-0.766654	-0.221132	1.01063	2.20564	0.430421	0
0.15001	0.197895	0.944965	-1.67436	0.204099	0.925378	2.61933	-0.00620332	0
0.492381	0.113838	0.380134	-0.385142	0.101738	0.23444	0.765276	0.0120992	0
0.5355	0.113893	1.18995	-0.820039	-0.204707	0.615743	2.00999	0.3186	0
0.149375	-0.0457037	0.439491	-0.795626	-0.412185	0.519242	1.23512	0.366482	0
0.114628	0.0121567	0.339107	-0.108791	-0.195021	0.0372832	0.447898	0.207177	0
-0.269676	0.157397	1.76697	-1.55341	0.068396	1.08747	3.32038	0.0890006	0
-0.184329	0.204196	-0.0320495	-0.214044	0.101889	1.47285	0.181995	0.102307	0
0.334719	0.380848	0.621552	-0.851326	-0.563473	0.136937	1.47288	0.944322	0
0.13078	-0.221763	0.736268	-0.404905	-0.341081	0.306519	1.14117	0.119318	0
0.0352239	0.371309	0.773815	-0.875866	-0.452043	0.123844	1.64968	0.823352	0
-0.695876	-0.359931	0.132609	0.304112	0.340443	2.41001	-0.171502	-0.700374	0
0.479679	0.156427	0.344973	-0.522037	-0.0234707	0.838319	0.86701	0.179897	0
-0.268862	0.151788	0.666969	-0.319449	-0.130061	0.0466326	0.986418	0.281849	0
-0.0954318	0.245993	1.88329	-2.06087	0.187105	0.950907	3.94416	0.0588884	0
-0.076438	-0.0683261	0.690155	-0.438341	-0.128648	0.460392	1.1285	0.0603219	0
-0.295527	-0.696863	0.204304	0.342746	-0.172635	2.1857	-0.138441	-0.524227	0
8.27835e-05	-0.0228901	0.0189898	0.0572258	0.169542	2.86871	-0.038236	-0.192432	0
-1.06705	0.111049	-0.0806983	-0.193091	-0.229229	0.953259	0.112393	0.340278	0
-0.168491	-0.214565	-0.261337	-0.210267	-0.102763	2.46784	-0.0510693	-0.111802	0
0.0671033	0.193851	0.46941	-0.655373	-0.302101	1.05847	1.12478	0.495952	0
-0.10969	-0.498012	-0.219346	-0.270587	-0.0824597	0.23827	0.0512408	-0.415552	0
0.246387	0.0721956	0.206615	0.26017	0.214916	2.71676	-0.0535551	-0.14272	0
0.456706	0.0830947	0.982942	-0.498392	0.460589	0.918951	1.48133	-0.377495	0
-0.0650368	0.0849494	1.42446	-0.976495	-0.588691	0.999265	2.40095	0.673641	0
0.101534	0.823501	0.82955	-0.83165	0.182506	0.0803608	1.6612	0.640995	0
0.0857912	-0.145079	1.16722	-1.74029	-0.0763941	0.879051	2.90751	-0.0686845	0
0.798602	-0.19709	-0.227713	-0.171523	0.291828	0.138388	-0.0561901	-0.488918	0
0.0642386	-0.120912	-0.516264	-0.121026	0.350342	-0.224195	-0.395238	-0.471254	0
0.180291	0.0276738	-0.216372	-0.39496	-0.350161	0.0450852	0.178588	0.377835	0
-0.296676	0.233378	1.28013	-1.22403	0.15504	0.509956	2.50416	0.0783379	0
-0.640796	-0.292547	0.895604	-0.248047	-0.19344	0.351595	1.14365	-0.0991075	0
-0.166659	0.19054	0.519912	-0.107881	0.162136	2.21708	0.627792	0.028404	0
0.0501232	0.531725	1.53074	-1.42489	0.244016	0.221552	2.95563	0.287709	0
0.682618	0.520278	1.00883	-0.518987	0.229557	0.811882	1.52782	0.290721	0
0.476797	0.161855	1.85395	-1.36359	0.326574	1.084	3.21753	-0.16472	0
-0.916595	-0.444758	-0.31037	-0.154204	-0.0512091	1.09051	-0.156165	-0.393549	0
-0.402662	0.271256	0.631788	-0.564923	-0.360904	0.108802	1.19671	0.63216	0
0.298438	-0.0166628	0.0757091	-0.297347	-0.337273	0.349187	0.373056	0.320611	0
-0.00932992	0.0748426	1.03535	-1.20117	-0.614474	1.20964	2.23651	0.689317	0
0.830923	0.372485	0.34064	-1.02405	-0.236802	1.07443	1.36469	0.609288	0
-0.842032	0.299187	0.106085	-0.294502	-0.0962516	0.605385	0.400587	0.395438	0
-0.019442	0.263265	0.75941	-1.02518	-0.0516466	0.712497	1.78459	0.314912	0
-0.347851	0.443474	1.3456	-0.775625	0.341962	0.977416	2.12122	0.101513	0
0.0118208	-0.504467	0.743607	0.04593	-0.409823	-0.780833	0.697677	-0.0946441	0
0.199642	-0.0515025	0.53195	-0.875553	-0.220225	-0.0118047	1.4075	0.168723	0
0.249029	0.38297	0.266736	-0.418361	-0.0232055	0.493167	0.685097	0.406175	0
-0.415573	0.425078	0.266403	0.147592	0.0693743	-0.0138514	0.11881	0.355704	0
-0.0349334	0.126111	0.898806	-1.33436	0.0843967	0.585776	2.23316	0.0417138	0
-0.581953	0.161474	0.6695	0.453795	0.7002	2.06849	0.215705	-0.538726	0
0.269077	-0.191718	-0.393043	-0.437074	0.0640551	2.04936	0.0440306	-0.255773	0
-0.208077	0.165138	-0.0283949	-0.38753	0.202171	2.41936	0.359135	-0.0370326	0
-0.0597599	-0.356777	1.49707	-1.68077	0.278278	1.50595	3.17784	-0.635055	0
0.505174	0.151876	1.68845	-0.735215	-0.0828008	-0.147516	2.42367	0.234677	0
0.199873	0.526186	0.689677	-0.921913	-0.182335	0.273206	1.61159	0.708521	0
-0.0604154	0.37096	0.161136	-0.35154	0.281911	-0.0978834	0.512676	0.0890488	0
0.299218	-0.236068	-0.0646143	-0.0368112	0.456048	-0.17938	-0.0278031	-0.692116	0
-0.550666	-0.418324	-0.183617	-0.152473	0.283214	2.47376	-0.031144	-0.701538	0
-0.00394282	0.000384039	0.272598	-0.127308	0.212124	2.55661	0.399906	-0.21174	0
-0.133839	0.413994	0.811401	-0.215393	-0.238982	0.863374	1.02679	0.652976	0
0.262148	0.239777	0.60791	-0.54654	0.191365	0.611671	1.15445	0.0484115	0
0.289516	-0.214716	0.197891	-1.01018	-0.37982	0.179953	1.20807	0.165104	0
-0.120049	-0.0735437	0.974897	-1.35679	0.0262231	0.381036	2.33169	-0.0997668	0
-0.66344	-0.458443	1.50446	-1.9889	0.0114763	0.908898	3.49336	-0.469919	0
-0.0219417	-0.022242	0.682243	-0.621128	-0.39689	-0.512258	1.30337	0.374648	0
0.124582	0.0277779	1.17829	-1.26993	0.407899	0.569653	2.44823	-0.380121	0
-0.252755	-0.100657	0.586632	-0.182749	0.0601654	0.135572	0.76938	-0.160823	0
0.542812	0.234285	-0.162858	-0.433709	0.19652	1.12723	0.27085	0.0377645	0
0.0558993	-0.0164959	0.0605877	0.428327	-0.0100855	0.298223	-0.367739	-0.00641046	0
0.167592	-0.026979	0.625843	-0.380676	-0.337336	1.09767	1.00652	0.310357	0
0.173846	0.331725	-0.0444543	0.109934	-0.146863	0.217229	-0.154388	0.478588	0
-0.971634	0.189041	0.533256	-0.532246	-0.261179	0.621505	1.0655	0.45022	0
-0.187684	-0.0596165	-0.0500421	-0.0543252	0.493668	2.36122	0.00428309	-0.553284	0
-0.613057	0.0383381	0.75436	-0.255727	-0.0856184	1.4824	1.01009	0.123957	0
0.0199045	-0.117989	-0.431287	-0.149087	0.392513	2.5122	-0.2822	-0.510501	0
0.00314325	-0.05734	-0.10192	-0.0278544	0.204195	2.85637	-0.0740658	-0.261535	0
0.263978	-0.0931504	0.194647	-0.385302	0.345182	2.05983	0.57995	-0.438332	0
0.583281	-0.134635	1.75223	-1.76574	-0.031451	0.991731	3.51797	-0.103184	0
-1.32957	0.00696021	0.0181367	0.396789	0.415234	-0.0725291	-0.378652	-0.408274	0
-0.321825	0.0653016	1.67682	-1.46372	0.21743	1.04554	3.14054	-0.152129	0
-0.370879	0.245567	1.44899	-1.3115	0.191753	0.724316	2.7605	0.0538147	0
-0.134819	-0.435342	-0.245744	-0.374767	-0.218458	0.677452	0.129022	-0.216883	0
0.0566876	-0.364681	1.08048	-1.3686	0.225989	0.53969	2.44908	-0.590671	0
0.191317	-0.154308	-0.113049	0.0132372	0.392091	2.35318	-0.126286	-0.546399	0
0.120074	0.245031	0.0305997	-0.269108	-0.415482	0.327505	0.299708	0.660513	0
1.15979	0.521239	0.83164	-1.0683	-0.67324	0.551772	1.89994	1.19448	0
-0.405391	-0.22331	-0.0981247	0.261747	0.639813	2.61088	-0.359872	-0.863123	0
-1.79475	0.714813	0.105814	0.0194868	-0.26738	0.278536	0.0863276	0.982193	0
0.0140085	0.119426	0.763843	-0.184809	-0.350605	0.988432	0.948652	0.470031	0
-0.261997	0.392012	0.621406	-0.230972	0.0632301	0.400846	0.852379	0.328782	0
-0.00715839	-0.186974	0.5974	-0.976387	0.262906	0.916147	1.57379	-0.449879	0
0.473083	0.0128511	1.2103	-0.359522	-0.223909	0.320638	1.56982	0.23676	0
-0.604514	-0.29546	-0.100693	-0.0690169	0.252225	0.259994	-0.0316761	-0.547685	0
0.0219852	-0.388627	1.74883	-1.6987	0.261223	1.05349	3.44753	-0.64985	0
-0.787628	-0.0390922	0.327162	0.0984323	0.222943	0.0450151	0.22873	-0.262035	0
0.199809	0.185728	1.37952	-1.29546	0.0880883	0.732469	2.67498	0.0976393	0
-0.218212	-0.55396	1.74437	-1.91121	0.0169625	1.13728	3.65559	-0.570922	0
0.851112	-0.00401732	1.22632	-1.32952	0.0922577	0.338331	2.55585	-0.096275	0
-0.319141	-0.193941	0.398958	0.0573406	-0.162461	2.4114	0.341618	-0.0314791	0
-0.413608	-0.132795	-0.0525874	0.276779	0.174004	2.59189	-0.329367	-0.306799	0
0.350184	-0.198916	1.58833	-0.989143	-0.780122	1.17725	2.57748	0.581206	0
-0.0574459	0.171237	0.149232	0.0127749	0.0566819	0.276547	0.136457	0.114555	0
-0.139088	-0.119505	1.11594	-1.31996	0.241591	1.37107	2.4359	-0.361096	0
-0.0654001	-0.409677	0.333085	-0.456028	-0.267559	1.09891	0.789113	-0.142118	0
0.381085	-0.404618	1.13746	-0.658539	-0.494642	0.641736	1.796	0.0900246	0
-0.791863	-0.299683	0.390346	-0.127053	-0.190059	2.45886	0.517399	-0.109624	0
0.536571	0.165151	0.581372	-1.09468	-0.564945	0.485888	1.67605	0.730096	0
0.506708	-0.00573766	1.13975	-0.682568	0.545884	0.314113	1.82232	-0.551622	0
-0.0391887	0.754429	0.841755	-0.62714	-0.350673	2.04581	1.46889	1.1051	0
0.25438	-0.174857	1.11364	-1.08934	-0.00835736	1.19736	2.20298	-0.1665	0
-0.00809489	0.176367	0.672542	0.23385	0.0150549	0.0749161	0.438692	0.161312	0
-0.00433462	-0.102167	-0.165288	-0.39771	0.0859137	1.60434	0.232422	-0.188081	0
-0.328709	-0.187345	0.110369	0.0201679	0.317379	2.26555	0.0902009	-0.504724	0
-0.0224539	-0.396708	1.07014	-1.04897	-0.270477	0.828242	2.11911	-0.126231	0
0.230629	0.0105306	0.120506	0.159651	0.079134	2.73099	-0.0391449	-0.0686034	0
0.0597646	0.0899316	0.52318	-0.761748	-0.0974979	0.21659	1.28493	0.187429	0
0.407009	0.231471	0.518141	-0.583679	0.0512284	1.66816	1.10182	0.180243	0
-0.685189	0.0598253	0.233116	0.366924	-0.112464	-0.350382	-0.133808	0.172289	0
-0.35722	0.175867	0.0812751	-0.176445	0.329876	0.162249	0.25772	-0.15401	0
-0.0885546	-0.238142	1.5724	-1.64914	-0.0219725	0.926865	3.22154	-0.216169	0
0.353221	-0.121009	0.898576	-1.27158	-0.140343	1.1235	2.17016	0.0193346	0
0.315863	-0.596102	1.78614	-2.05257	0.3248	1.15252	3.8387	-0.920902	0
-0.0866882	0.0897242	1.55266	-0.999487	0.0097738	0.510196	2.55214	0.0799504	0
0.0896684	-0.459145	1.04761	-1.68223	-0.332761	1.39299	2.72984	-0.126384	0
-0.333411	-0.0914178	0.00286553	-0.191464	0.323094	2.25208	0.194329	-0.414511	0
-0.0874866	0.271221	0.328796	-0.199216	-0.149602	1.82934	0.528013	0.420823	0
-0.274978	0.250265	0.842834	-0.373598	-0.405774	0.633644	1.21643	0.656039	0
0.283281	0.0640779	0.581511	-0.712328	0.36564	1.56822	1.29384	-0.301563	0
0.250457	0.248566	0.597166	-0.241544	-0.348805	0.368399	0.838709	0.597371	0
0.221347	0.0129885	0.0904673	-0.0961063	0.389502	2.70301	0.186574	-0.376513	0
0.00314325	-0.05734	-0.10192	-0.0278544	0.204195	2.85637	-0.0740658	-0.261535	0
0.135979	0.326063	1.08276	-1.56254	-0.0802379	0.833295	2.6453	0.406301	0
-0.408385	-0.565662	0.75072	-0.421622	-0.0720808	1.20494	1.17234	-0.493581	0
-0.130915	-0.398147	2.17512	-1.56012	-0.0902959	1.26347	3.73524	-0.307851	0
-0.188959	0.104587	0.246491	-0.0377521	-0.0266671	0.749527	0.284243	0.131254	0
0.0339642	-0.553576	1.41119	-0.928949	0.560174	0.387354	2.34014	-1.11375	0
0.135462	0.32791	0.622399	-1.16578	0.00562622	0.273875	1.78818	0.322283	0
-0.0290278	-0.192782	1.96868	-1.41937	0.20718	0.652905	3.38805	-0.399962	0
-0.751644	0.41498	0.669422	-0.405498	-0.305895	1.43019	1.07492	0.720875	0
0.45403	-0.925777	1.19027	-1.68674	0.270028	1.37005	2.87702	-1.19581	0
-0.0203096	0.0203941	0.764555	-0.920909	-0.255511	-0.594997	1.68546	0.275905	0
-0.171558	0.291416	0.0886441	0.388407	0.381033	1.17428	-0.299763	-0.0896172	0
0.119045	-0.0523763	0.0723082	-0.00453095	-0.510387	0.118351	0.0768391	0.45801	0
0.169235	-0.121378	0.0850631	-0.123881	-0.088197	0.0685918	0.208944	-0.0331814	0
0.159437	-0.636609	1.58198	-1.65076	-0.0134086	1.00162	3.23274	-0.6232	0
-0.00551219	-0.050522	0.200783	0.488292	-0.278015	-0.00513016	-0.287509	0.227492	0
-0.0235493	-0.0327113	0.562455	-0.614338	0.522109	1.10926	1.17679	-0.55482	0
1.54098	0.286109	0.0777473	-0.411492	-0.241944	1.50316	0.48924	0.528054	0
-0.169425	-0.331658	0.832864	-0.805853	0.0504773	0.55692	1.63872	-0.382136	0
0.14699	-0.367998	0.390212	-0.865941	0.336316	0.1726	1.25615	-0.704314	0
0.218419	-0.0501718	1.102	-1.01811	0.357473	0.792734	2.12011	-0.407645	0
0.121544	0.0832688	-0.0979524	-0.145587	0.626745	2.10974	0.0476347	-0.543476	0
-0.168926	-0.394138	1.43778	-1.52014	-0.0710686	1.19866	2.95792	-0.323069	0
0.152293	-0.267462	1.25555	-0.873228	-0.662742	2.04731	2.12878	0.39528	0
0.378551	-0.071542	-0.0859943	0.000655118	0.507979	1.41703	-0.0866494	-0.579521	0
0.407382	-0.52736	1.74069	-1.85567	0.23602	1.01354	3.59636	-0.76338	0
-0.129519	0.0442516	1.23111	-0.579849	0.133865	0.655027	1.81096	-0.0896133	0
0.0025392	-0.240265	0.564783	-0.7221	0.00765439	0.909824	1.28688	-0.247919	0
-0.239327	-0.208485	0.377212	-0.812684	0.134877	1.07967	1.1899	-0.343362	0
0.311135	-0.254858	1.82576	-1.4059	0.146031	0.756094	3.23166	-0.400889	0
-0.413686	-0.104182	0.177325	0.0379979	0.031354	2.60857	0.139327	-0.135536	0
-0.00427739	-0.344625	-0.143163	-0.0505923	-0.0679029	2.55349	-0.0925706	-0.276722	0
0.401315	0.196568	0.660033	-0.230404	-0.121183	0.688636	0.890437	0.317751	0
0.212276	-0.330191	1.10531	-0.352244	0.138119	0.791696	1.45755	-0.468311	0
-0.36988	-0.206631	0.427242	-1.09281	-0.457882	0.559661	1.52005	0.251252	0
0.126314	0.202945	0.913871	-0.853186	0.0270542	0.707396	1.76706	0.175891	0
-0.259206	0.592604	0.400003	-0.241515	-0.347974	0.732342	0.641518	0.940577	0
0.298277	-0.16376	0.383236	-1.26019	-0.454466	1.49469	1.64343	0.290706	0
-1.13793	-0.17714	0.761783	-0.558392	-0.0112372	0.684414	1.32017	-0.165902	0
0.659144	0.0523805	1.38031	-1.38308	-0.083262	0.199118	2.76339	0.135643	0
-0.676562	-0.55272	0.220753	-0.609438	-0.129176	2.60903	0.830191	-0.423543	0
-0.201708	-0.113325	0.994313	-1.19659	-0.131484	0.78713	2.19091	0.0181591	0
0.00314325	-0.05734	-0.10192	-0.0278544	0.204195	2.85637	-0.0740658	-0.261535	0
0.0112782	-0.443722	0.566198	-1.46657	0.0775483	0.113385	2.03277	-0.52127	0
-0.469753	-0.169292	0.00654961	-0.127244	-0.38986	0.189653	0.133794	0.220568	0
-0.245419	-0.153871	1.47948	-1.05879	-0.292854	1.21472	2.53827	0.138983	0
-0.256357	-0.0593437	-0.0281353	-0.192071	0.528804	2.70976	0.163936	-0.588148	0
-0.377354	-0.299086	-0.403547	-0.0001279	0.496246	2.57311	-0.403419	-0.795332	0
0.15131	-0.316584	1.41101	-1.76875	0.00627986	0.927848	3.17975	-0.322864	0
0.266525	0.249607	0.233106	-0.00738242	0.27876	0.895869	0.240488	-0.0291528	0
0.389358	0.178694	0.834633	-0.872602	-0.586028	0.782981	1.70724	0.764722	0
0.642591	0.378125	0.736754	-0.872764	-0.00142915	0.379676	1.60952	0.379555	0
0.00790681	0.107272	0.134744	-0.206378	-0.186544	1.87124	0.341122	0.293816	0
0.381213	-0.188388	0.864819	-0.824905	-0.0544661	0.806644	1.68972	-0.133922	0
0.43561	-0.373292	1.62664	-1.20429	-0.0528083	1.03419	2.83093	-0.320484	0
-0.21161	0.363296	1.09506	-0.966781	0.10159	0.58804	2.06184	0.261705	0
0.209682	0.325388	0.774546	-0.991518	-0.598348	0.0901864	1.76606	0.923735	0
0.00314325	-0.05734	-0.10192	-0.0278544	0.204195	2.85637	-0.0740658	-0.261535	0
0.214671	0.00148396	1.28961	-1.28728	0.52763	0.491969	2.5769	-0.526146	0
-0.389366	0.0823561	0.604284	-1.12961	-0.190694	0.523481	1.73389	0.27305	0
-0.813412	0.314191	0.155668	0.170702	-0.152647	0.504401	-0.0150339	0.466838	0
0.263474	-0.631744	0.323189	-0.247029	0.568193	1.95295	0.570219	-1.19994	0
-0.290096	0.0708692	-0.00853704	-0.331465	-0.149877	1.60164	0.322928	0.220747	0
0.184807	-0.0490626	0.519572	-0.0206425	0.145552	0.520216	0.540215	-0.194615	0
-0.068329	0.0646011	0.615452	-0.489383	-0.233763	0.37533	1.10483	0.298364	0
-0.174588	0.148382	-0.296991	-0.049317	-0.250971	-0.0163038	-0.247674	0.399354	0
-0.119111	0.178932	0.197524	-0.231786	-0.191446	0.61215	0.42931	0.370378	0
0.143356	-0.0391934	1.07612	-0.186759	0.162137	1.1165	1.26288	-0.20133	0
-0.553868	0.0206689	0.29884	-0.218856	0.061444	2.53628	0.517696	-0.040775	0
-0.370722	0.179871	0.0574817	-0.529235	-0.146226	1.05637	0.586717	0.326097	0
0.0617387	-0.227072	1.43068	-1.82725	0.414541	1.38233	3.25793	-0.641613	0
0.112333	0.645081	0.146006	-0.283984	-0.239396	-0.134499	0.429991	0.884476	0
0.356104	-0.383226	1.0804	-1.45215	-0.19609	0.881471	2.53255	-0.187136	0
0.609869	-0.0522557	0.371112	0.343201	0.227495	1.1273	0.0279106	-0.279751	0
-0.230768	-0.424491	-0.207912	-0.0910131	0.00895331	2.73696	-0.116899	-0.433444	0
-0.137845	0.669235	1.4023	-1.10543	-0.276813	-0.110427	2.50773	0.946048	0
0.624254	0.380565	0.253813	-0.551449	-0.231	0.772307	0.805262	0.611565	0
0.349488	0.143184	0.675618	-0.774973	0.0105956	0.607638	1.45059	0.132588	0
-0.416564	0.220629	0.80986	-1.05432	0.248072	0.315352	1.86418	-0.0274433	0
0.318973	-0.347916	0.439026	-0.521168	-0.220055	-0.129638	0.960193	-0.127861	0
-0.0604189	-0.0699359	0.284753	-0.37049	0.0242075	0.165025	0.655243	-0.0941434	0
-0.499862	0.251775	-0.0687449	0.582496	0.0624546	-0.102179	-0.651241	0.189321	0
-0.00501863	0.0881123	0.660394	-0.636619	-0.262477	0.450807	1.29701	0.35059	0
-0.177775	-0.680036	1.48467	-2.22193	0.386744	0.899294	3.70661	-1.06678	0
1.13255	-0.0407409	1.39038	-1.6453	-0.142577	-0.166108	3.03568	0.101836	0
0.296253	-0.29627	0.982697	-1.71076	0.35214	1.07722	2.69346	-0.64841	0
-0.170834	-0.104014	-0.16133	0.0400117	0.218571	2.35429	-0.201341	-0.322585	0
0.115977	-0.119807	0.319184	-0.00660203	-0.110264	-0.278788	0.325786	-0.00954254	0
0.634709	1.1065	1.1299	-0.865548	-0.522678	0.381013	1.99545	1.62918	0
-0.113541	0.220883	1.07083	-0.976286	-0.229729	0.861728	2.04711	0.450611	0
0.739466	-0.0728309	0.193347	-0.438145	0.125544	0.654763	0.631492	-0.198375	0
0.690386	0.16914	0.522026	-0.42742	-0.00635229	0.103643	0.949446	0.175492	0
-0.288501	-0.028529	0.219767	-0.100854	-0.270899	0.237527	0.320621	0.24237	0
0.419155	-0.308593	0.137312	-0.216479	-0.271462	0.215165	0.35379	-0.0371312	0
0.317891	-0.0115777	0.513546	-0.523181	0.153741	-0.436024	1.03673	-0.165319	0
-0.18904	-0.360667	-0.101583	-0.451087	-0.22011	2.50152	0.349504	-0.140557	0
-0.672275	0.0408302	1.18819	-1.29491	0.0239401	0.575383	2.4831	0.0168901	0
-0.0668365	-0.260908	1.41996	-1.43625	0.13958	1.04034	2.8562	-0.400487	0
0.16946	-0.338231	1.42742	-1.07527	-0.29277	1.418	2.50268	-0.0454616	0
