# Supplementary material for: Basis functions for complex social decisions in dorsomedial frontal cortex
Source: Nature. 2025 Mar 12;641(8063):707–17. doi: 10.1038/s41586-025-08705-9 (PMC12074988; doi:10.1038/s41586-025-08705-9)
Supplement: Supplementary file 6 — Source Data Fig. 5 [file 41586_2025_8705_MOESM6_ESM.xlsx]

## Sheet: Fig. 5C
Motor-corS	Motor-corP	Motor-rtS	Motor-rtP
0.791667	0.864583	1.12306	1.24968
0.739583	0.65625	1.00045	1.19733
0.677083	0.708333	3.06708	2.81652
0.697917	0.677083	1.57736	1.6237
0.75	0.770833	1.43302	1.43525
0.625	0.708333	1.62311	1.75136
0.760417	0.791667	1.62349	1.72007
0.604167	0.666667	2.87541	3.23617
0.78125	0.770833	2.2114	2.27999
0.75	0.697917	2.11378	2.07543
0.885417	0.947917	2.07397	2.29105
0.729167	0.708333	2.05319	1.7974
0.760417	0.791667	2.48193	2.53424
0.84375	0.854167	1.72501	2.09564
0.760417	0.78125	0.829656	0.815918
0.635417	0.708333	1.67186	1.55607
0.854167	0.802083	2.03602	1.8803
0.833333	0.854167	2.39071	2.27408
0.791667	0.895833	2.09911	1.92887
0.697917	0.65625	1.33464	1.51834
0.96875	0.916667	2.55923	2.45228
0.84375	0.697917	1.64756	1.74599
0.604167	0.541667	0.882374	0.862112
0.625	0.6875	1.25933	1.47919
0.791667	0.75	1.98251	2.0664
0.697917	0.697917	1.0687	1.06334
0.75	0.729167	1.29276	1.46197
0.84375	0.822917	1.74782	1.75108
0.729167	0.697917	0.746534	0.736722
0.708333	0.833333	1.89973	1.58718
0.854167	0.895833	2.13487	2.33666
0.854167	0.760417	2.58757	2.54961

## Sheet: Fig. 5D
Motor-S	Motor-P	Motor-Or	Motor-Oi	Motor-bonus
1.22564	0.0619083	-0.860669	-0.152982	0.499645
1.06209	0.147544	-1.12221	-0.405218	0.306681
0.729799	0.486219	-0.642281	-0.146272	0.782578
0.888309	-0.231609	-1.00738	-0.0222111	0.72428
1.19106	-0.133119	-0.754539	0.100627	0.703506
0.386197	0.433561	-0.679776	-0.715341	-0.0345368
1.60568	0.258413	-1.17327	-0.237735	0.791653
0.286777	0.145231	-0.137081	-0.233601	0.495092
1.41269	0.00882335	-0.720489	-0.467733	0.397351
0.841486	0.82415	-1.19646	-0.550463	0.349572
2.11137	0.280893	-2.64599	-0.691621	1.09071
0.469081	-0.0907157	-0.572162	-0.217477	0.764847
0.842855	-0.00248318	-1.09671	-0.247482	0.818005
1.20445	-0.0562878	-1.31967	-0.349827	0.967623
1.87246	0.20313	-0.734714	0.0294509	1.3631
0.776345	0.464358	-1.05459	0.0139832	1.06697
1.37897	0.299205	-1.31834	0.073082	0.775389
1.43923	-0.265504	-2.25108	-0.488201	1.02311
1.75151	-0.114003	-1.63596	0.250846	1.41531
0.892208	0.335359	-0.518652	-0.0304775	0.0896103
4.51152	0.49039	-3.2861	-0.139745	2.82295
3.41453	0.17429	-1.68391	-0.502274	0.483313
0.146931	0.862168	-0.596912	-1.26115	2.56764
0.247792	-0.0316076	-0.235697	-0.0475011	0.626572
1.23887	-0.0781772	-0.722285	-0.163107	0.690052
0.767944	-0.374362	-0.968744	0.0415463	-0.420414
1.25268	0.162223	-0.734386	-0.558286	0.222828
2.74356	0.645113	-2.18661	-0.0156136	1.25976
0.636404	0.206266	-1.06277	-0.129801	0.636176
1.14812	-0.173759	-0.2048	-0.0570508	1.05684
1.8287	-0.315919	-2.27619	-1.02391	1.78926
1.49805	0.301485	-2.19126	-0.107842	0.973833

## Sheet: Fig. 5E
Motor-S	Motor-P	Motor-Or	Motor-Oi	Motor-bonus
0.501084	1.66375	-3.25013	-0.787852	1.4433
0.207984	0.476924	-0.805769	-0.484113	0.197474
0.761364	1.01967	-1.08071	-0.533933	1.00401
-0.0882192	0.662491	-0.340876	0.0350141	0.477884
0.626405	1.45655	-1.07785	-0.632177	0.505238
0.316605	0.309666	-0.948175	-0.259419	0.446888
0.250979	1.47053	-1.02672	-0.112273	0.769593
-0.000444078	0.666848	-0.656473	0.462845	0.623887
0.399805	1.19144	-0.728597	0.258075	1.28008
0.164352	0.624048	-0.662199	-0.444195	0.756192
0.4501	3.37786	-3.68215	-0.0280779	1.49023
0.0144894	0.29073	-1.06551	-0.464251	1.42337
0.385751	0.889327	-1.46127	-0.380299	0.778246
0.117381	1.14243	-1.6084	0.186279	0.828255
0.402764	1.42871	-1.3014	-0.550638	2.10964
0.19837	1.26633	-0.387614	-0.211913	1.23255
-0.0617944	1.5655	-1.33385	-0.136649	1.01164
-0.157423	1.57188	-1.71656	-0.114384	1.16165
0.211212	1.38253	-1.76767	-0.221769	0.791719
-0.105852	0.64823	-0.680223	-0.287255	-0.0862852
0.0493649	2.13213	-2.69637	0.114308	1.85871
0.572608	1.22959	-0.268253	-0.500233	0.773383
0.939451	-0.0160196	-0.148762	-0.604731	2.68412
-0.148826	-0.027115	-0.975407	0.095038	1.31125
-0.0709559	1.2538	-0.74801	-0.160169	0.846066
-0.126702	0.573488	-0.796493	0.312456	0.199447
0.0471855	1.07921	-1.30643	-0.485991	1.26577
-0.295794	2.26893	-1.91638	0.239054	1.38077
0.39223	0.366585	-0.99211	-0.302118	0.398076
0.302841	1.55278	-1.76428	-0.287804	0.763318
-0.194813	2.14021	-1.9861	-0.248845	1.21668
-0.0338201	0.828046	-1.9925	-0.141961	0.862313

## Sheet: Fig. 5F
Motor-S in pgACC	Motor-P in dmPFC
-3.76028	16.6987
-0.803132	15.7546
10.554	26.7665
22.4913	-19.8367
-1.13146	26.9845
28.3998	32.3081
-8.04933	-8.96052
10.1715	16.1507
2.00059	26.221
1.72311	-3.5968
2.96692	-19.004
1.37404	-0.26166
-20.6457	-30.1815
-26.2761	4.59795
15.1868	-24.5013
-10.2989	-0.491374
-16.0478	-5.745
8.65242	-6.48062
5.41135	25.6473
-18.9903	-14.1514
-1.81586	-32.9506
5.16922	-1.98653
7.64371	21.7768
-19.5053	27.9764
19.3402	-15.2849
19.3065	10.2456
-11.0417	0.281936
7.45296	29.7791
47.2345	27.8195
-5.35445	5.35749
-34.9718	12.343
-23.8312	2.64383

## Sheet: Fig. 5G
mean-tc in pagacc
144.369
745.581
213.716
33.7319
247.259
-108.814
-2.58011
518.426
246.909
67.4084
428.416
146.726
-530.314
-55.3766
-147.922
285.133
-130.157
-61.0414
334.601
364.114
281.328
396.535
559.979
797.69
-286.029
-260.747
751.639
250.213
198.5
-211.732
215.325
170.773

## Sheet: Fig. 5I
tc1 in fpole	tc2 in fpole	tc3 in fpole
129.519	-83.3184	2.62162
207.871	106.108	119.174
-38.5856	28.6474	16.9444
87.0192	19.67	30.9777
256.032	-58.9375	115.183
98.1582	172.7	-92.0761
33.3003	153.502	-55.7089
27.1599	-205.39	87.2756
91.1417	-5.16149	64.538
57.1824	-93.2394	-145.853
25.6061	67.8092	176.17
262.286	221.11	56.7948
-16.4645	295.906	116.277
781.987	-248.045	-139.721
-84.2047	-85.7426	71.1746
238.388	-122.599	84.5643
6.63301	-62.9797	136.958
177.23	-138.474	52.9796
23.8072	217.074	32.1332
26.6088	-216.016	94.8059
27.1804	65.7209	80.006
0.41461	169.875	-61.5423
2.32893	58.1863	41.9967
178.24	-270.355	262.417
43.8373	136.676	-7.22471
-216.28	206.042	47.6964
162.917	274.258	-67.5867
212.092	72.7868	-50.8715
-165.883	142.58	-275.297
-140.268	-24.1165	-138.875
-210.185	149.981	169.026
97.8817	23.5119	195.757

## Sheet: Fig. 5K
DmPFC	lPFC	vStr
-17.6141	-15.6487	-3.53333
23.0887	32.0728	8.35641
11.3973	-11.4243	-22.9767
-22.8582	-14.5464	18.2656
23.8988	45.5013	50.44
14.5568	2.94391	-39.3769
20.3419	9.59501	-0.600664
14.3776	28.5447	25.2835
9.77124	-5.69883	-32.9304
19.2955	12.823	39.3722
-53.5411	-90.1562	27.9846
-22.4002	-7.37083	-17.437
-3.82202	-7.50022	-1.55687
-37.2422	10.0364	-23.9569
2.46661	-13.3048	15.0047
-1.17295	14.0401	20.1555
34.8124	36.8472	44.8963
-2.93058	-43.1387	16.8539
-26.2616	-18.5763	-10.2461
43.7083	-24.9521	5.45302
-4.4016	35.8276	11.3066
-8.26844	-35.8063	-55.9309
2.43942	-0.906136	16.598
43.7856	6.54972	-21.9406
-49.9055	2.99934	-15.7378
-17.9373	-18.7348	-24.292
-12.6044	-17.3773	7.70824
51.9304	17.3373	30.9302
5.23545	5.96387	-8.45313
14.1648	30.7598	-5.04059
27.2386	53.9433	-20.7262
1.85155	2.19796	-19.5574

## Sheet: Fig. 5M
Motor-DV in vmpfc
3.33236
27.3053
54.6357
6.44152
-36.5297
47.6555
50.7864
29.4981
31.9326
-1.5608
26.8948
22.7736
83.2587
-19.3383
15.0999
7.70841
-37.2069
-13.8565
22.1441
-13.1681
78.0571
92.0509
-29.9979
32.493
-93.3812
-31.8593
35.3286
68.2179
13.412
15.7657
11.9976
21.4131
